# Supplementary material for: Alpinumisoflavone
Source: Acta Crystallogr Sect E Struct Rep Online. 2008 Mar 14;64(Pt 4):o713. doi: 10.1107/S1600536808006867 (PMC2960904; doi:10.1107/S1600536808006867)
Supplement: Supplementary file 1 [file e-64-0o713-sup1.cif]

##############################################################################
###                                                                        ###
###        Electronic paper (Acta Crystallographica Section E)             ###
###                                                                        ###
##############################################################################
#                                                                            #
# This CIF contains the data in a paper accepted for publication in Acta     #
# Crystallographica Section E. It conforms to the requirements of Notes      #
# for Authors for Section E, and has been peer reviewed under the auspices   #
# of the IUCr Commission on Journals.                                        #
#                                                                            #
# Full details of the Crystallographic Information File format               #
# are given in the paper "The Crystallographic Information File (CIF):       #
# a New Standard Archive File for Crystallography" by S. R. Hall, F. H.      #
# Allen and I. D. Brown [Acta Cryst. (1991), A47, 655-685].                  #
#                                                                            #
# The current version of the core CIF dictionary is obtainable from          #
# ftp://ftp.iucr.org/pub/cif_core.dic. The current version number is 2.4.    #
#                                                                            #
# Software is freely available for graphical display of the structure(s) in  #
# this CIF.  For information consult the CIF home page http://www.iucr.org/  #
# cif/home.html                                                              #
#                                                                            #
# This file may be used for bona fide research purposes within the           #
# scientific community so long as proper attribution is given to the journal # 
# article from which it was obtained.                                        #
#                                                                            #
##############################################################################
                                             
data_global
_journal_date_recd_electronic     2008-01-16
_journal_date_accepted     2008-03-11
_journal_name_full     'Acta Crystallographica, Section E'
_journal_year     2008
_journal_volume     64
_journal_issue      4
_journal_page_first     o713
_journal_page_last     o713
_journal_paper_category     QO
_journal_coeditor_code     FB2087
_publ_contact_author_name     'Robert Kingsford-Adaboh'
_publ_contact_author_address
;
Department of Chemistry
Faculty of Science
University of Ghana
Box LG56 Legon. Accra
Ghana
;
_publ_contact_author_email     'kadabohs@ug.edu.gh'
_publ_contact_author_fax     '+23321255088'
_publ_contact_author_phone     '+233243584143'
_publ_section_title
;
Alpinumisoflavone
;
loop_
    _publ_author_name
    _publ_author_address
    'Harrison, Jerry Joe Ebow Kingsley'
;
Department of Chemistry
Faculty of Science
University of Ghana
Box LG56 Legon
Accra
Ghana
;
    'Tabuchi, Youhei'
;
Department of Chemistry
Faculty of Science
Okayama University
Okayama 700-8530
Japan
;
    'Ishida, Hiroyuki'
;
Department of Chemistry
Faculty of Science
Okayama University
Okayama 700-8530
Japan
;
    'Kingsford-Adaboh, Robert'
;
Department of Chemistry
Faculty of Science
University of Ghana
Box LG56 Legon
Accra
Ghana
;
_publ_section_synopsis     .
data_I
_chemical_name_systematic
;
5-hydroxy-7-(4-hydroxyphenyl)-2,2-
dimethyl-2<i>H</i>,6<i>H</i>-benzo[1,2-<i>b</i>:5,4-<i>b</i>']dipyran-6-one
;
_chemical_name_common     'alpinumisoflavone'
_chemical_formula_moiety     'C20 H16 O5 '
_chemical_formula_sum     'C20 H16 O5 '
_chemical_formula_weight     336.34
_chemical_melting_point     486
_symmetry_cell_setting     monoclinic
_symmetry_space_group_name_H-M     'P 1 21/c 1'
_symmetry_space_group_name_Hall     '-P 2ybc'
loop_
    _symmetry_equiv_pos_site_id
    _symmetry_equiv_pos_as_xyz
    1 '+X,+Y,+Z'
    2 '-X,1/2+Y,1/2-Z'
    3 '-X,-Y,-Z'
    4 '+X,1/2-Y,1/2+Z'
_cell_length_a     13.8333(3)
_cell_length_b     5.92699(17)
_cell_length_c     19.8352(4)
_cell_angle_alpha     90.0000
_cell_angle_beta     99.6806(7)
_cell_angle_gamma     90.0000
_cell_volume     1603.13(7)
_cell_formula_units_Z     4
_cell_measurement_reflns_used     27371
_cell_measurement_theta_min     3.0
_cell_measurement_theta_max     30.0
_cell_measurement_temperature     93(2)
_exptl_crystal_description     'block'
_exptl_crystal_colour     'yellow'
_exptl_crystal_size_max     0.53
_exptl_crystal_size_mid     0.45
_exptl_crystal_size_min     0.43
_exptl_crystal_density_diffrn     1.393
_exptl_crystal_density_meas     ?
_exptl_crystal_density_method     'not measured'
_exptl_crystal_F_000     704.00
_exptl_absorpt_coefficient_mu     0.100
_exptl_absorpt_correction_type     multi-scan
_exptl_absorpt_process_details
;
(<i>ABSCOR</i>; Higashi, 1995)
;
_exptl_absorpt_correction_T_min     0.771
_exptl_absorpt_correction_T_max     0.958
_diffrn_ambient_temperature     93(2)
_diffrn_radiation_type     'Mo K\a'
_diffrn_radiation_wavelength     0.71075
_diffrn_measurement_device_type     'Rigaku R-AXIS RAPIDII'
_diffrn_measurement_method     \w
_diffrn_detector_area_resol_mean     10.00
_diffrn_reflns_number     30574
_diffrn_reflns_av_R_equivalents     0.0363
_diffrn_reflns_av_sigmaI/netI     0.0240
_diffrn_reflns_theta_min     3.34
_diffrn_reflns_theta_max     29.99
_diffrn_reflns_theta_full     29.99
_diffrn_measured_fraction_theta_max     0.999
_diffrn_measured_fraction_theta_full     0.999
_diffrn_reflns_limit_h_min     -19
_diffrn_reflns_limit_h_max     17
_diffrn_reflns_limit_k_min     -8
_diffrn_reflns_limit_k_max     8
_diffrn_reflns_limit_l_min     -27
_diffrn_reflns_limit_l_max     27
_diffrn_standards_number     0
_diffrn_standards_interval_count     .
_diffrn_standards_interval_time     .
_diffrn_standards_decay_%     ?
_refine_special_details
;
 Refinement of F^2^ against ALL reflections.  The weighted R-factor wR and
 goodness of fit S are based on F^2^, conventional R-factors R are based
 on F, with F set to zero for negative F^2^. The threshold expression of
 F^2^ > 2sigma(F^2^) is used only for calculating R-factors(gt) etc. and is
 not relevant to the choice of reflections for refinement.  R-factors based
 on F^2^ are statistically about twice as large as those based on F, and R-
 factors based on ALL data will be even larger.
Although there were present diffractions that violated
the space-group-systematic absences
the average I/\s values for h0l with l = 2n and for l =2n+1
were 25.6 and 0.8, respectively.
This indicates presence of the <i>c</i> glide plane.
Thus we selected P2~1~/c.
We have also refined the structure with P2~1~. All atoms except H
completely fit to the <i>c</i> and <i>i</i> symmetries.
The reflections that should be absent for P2~1~/c
might be accidentally observed. Probably some of them were
diffractions from small ice particles (frost)
generated in the X-ray beam path.
;
_reflns_number_total     4676
_reflns_number_gt     4296
_reflns_threshold_expression     >2\s(I)
_refine_ls_structure_factor_coef     Fsqd
_refine_ls_matrix_type     full
_refine_ls_R_factor_all     0.0451
_refine_ls_R_factor_gt     0.0421
_refine_ls_wR_factor_gt     0.1209
_refine_ls_wR_factor_ref     0.1231
_refine_ls_goodness_of_fit_ref     1.042
_refine_ls_restrained_S_all     1.042
_refine_ls_number_reflns     4676
_refine_ls_number_parameters     237
_refine_ls_number_restraints     0
_refine_ls_number_constraints     54
_refine_ls_hydrogen_treatment     mixed
_refine_ls_weighting_scheme     calc
_refine_ls_weighting_details
         'calc w=1/[\s^2^(Fo^2^)+(0.0785P)^2^+0.3851P] where P=(Fo^2^+2Fc^2^)/3'
_atom_sites_solution_hydrogens     difmap
_atom_sites_solution_primary     direct
_atom_sites_solution_secondary     difmap
_refine_ls_shift/su_max     ?
_refine_ls_shift/su_max_lt     0.001
_refine_ls_shift/su_mean     <0.001
_refine_diff_density_max     0.512
_refine_diff_density_min     -0.257
_refine_ls_extinction_method     SHELXL
_refine_ls_extinction_coef     0.015(2)
_refine_ls_extinction_expression
                                  'Fc^*^=kFc[1+0.001xFc^2^\l^3^/sin(2\q)]^-1/4^'
loop_
    _atom_type_symbol
    _atom_type_description
    _atom_type_scat_dispersion_real
    _atom_type_scat_dispersion_imag
    _atom_type_scat_source
    'C' 'C' 0.0033 0.0016
                         'International Tables Vol C Tables 4.2.6.8 and 6.1.1.4'
    'H' 'H' 0.0000 0.0000
                         'International Tables Vol C Tables 4.2.6.8 and 6.1.1.4'
    'O' 'O' 0.0106 0.0060
                         'International Tables Vol C Tables 4.2.6.8 and 6.1.1.4'
_computing_data_collection     'PROCESS-AUTO (Rigaku/MSC, 2004)'
_computing_cell_refinement     'PROCESS-AUTO (Rigaku/MSC, 2004)'
_computing_data_reduction     'CrystalStructure (Rigaku/MSC, 2004)'
_computing_structure_solution     'SHELXS97 (Sheldrick, 2008)'
_computing_structure_refinement     'SHELXL97 (Sheldrick, 2008)'
_computing_molecular_graphics     'ORTEP-3 (Farrugia, 1997)'
_computing_publication_material
                   'CrystalStructure (Rigaku/MSC, 2004) and PLATON (Spek, 2003)'
loop_
    _atom_site_type_symbol
    _atom_site_label
    _atom_site_fract_x
    _atom_site_fract_y
    _atom_site_fract_z
    _atom_site_U_iso_or_equiv
    _atom_site_adp_type
    _atom_site_calc_flag
    _atom_site_refinement_flags
    _atom_site_occupancy
    _atom_site_disorder_assembly
    _atom_site_disorder_group
    O O1 0.70895(5) 0.49566(11) 0.41410(3) 0.01881(15) Uani d . 1 . .
    O O2 0.42098(5) 0.04434(11) 0.39657(4) 0.02165(16) Uani d . 1 . .
    O O3 0.26668(5) 0.18561(11) 0.31384(3) 0.02019(15) Uani d . 1 . .
    O O4 0.42341(4) 0.74216(11) 0.27339(3) 0.01861(15) Uani d . 1 . .
    O O5 -0.12257(5) 0.49357(12) 0.12202(4) 0.02212(16) Uani d . 1 . .
    C C1 0.74810(9) 0.50860(18) 0.53739(5) 0.0300(2) Uani d . 1 . .
    H H1A 0.7776 0.6578 0.5344 0.045 Uiso calc R 1 . .
    H H1B 0.7814 0.4307 0.5784 0.045 Uiso calc R 1 . .
    H H1C 0.6784 0.5257 0.5401 0.045 Uiso calc R 1 . .
    C C2 0.86499(7) 0.3562(2) 0.46408(6) 0.0312(2) Uani d . 1 . .
    H H2A 0.8685 0.2740 0.4217 0.047 Uiso calc R 1 . .
    H H2B 0.9035 0.2764 0.5028 0.047 Uiso calc R 1 . .
    H H2C 0.8915 0.5086 0.4611 0.047 Uiso calc R 1 . .
    C C3 0.75883(6) 0.37155(15) 0.47438(4) 0.01759(17) Uani d . 1 . .
    C C4 0.71488(7) 0.14234(16) 0.47920(5) 0.0231(2) Uani d . 1 . .
    H H4 0.7539 0.0268 0.5033 0.028 Uiso calc R 1 . .
    C C5 0.62256(7) 0.09525(16) 0.45064(5) 0.02201(19) Uani d . 1 . .
    H H5 0.5948 -0.0474 0.4580 0.026 Uiso calc R 1 . .
    C C6 0.56482(6) 0.26353(14) 0.40815(4) 0.01600(17) Uani d . 1 . .
    C C7 0.46669(6) 0.23138(14) 0.37950(4) 0.01593(17) Uani d . 1 . .
    C C8 0.41581(6) 0.38972(14) 0.33266(4) 0.01501(16) Uani d . 1 . .
    C C9 0.31511(6) 0.35590(14) 0.30076(4) 0.01544(16) Uani d . 1 . .
    C C10 0.27298(6) 0.53058(15) 0.25305(4) 0.01599(16) Uani d . 1 . .
    C C11 0.32922(6) 0.71046(16) 0.24342(4) 0.01798(17) Uani d . 1 . .
    H H11 0.3000 0.8244 0.2130 0.022 Uiso calc R 1 . .
    C C12 0.46784(6) 0.58219(14) 0.31783(4) 0.01550(17) Uani d . 1 . .
    C C13 0.56476(6) 0.62234(15) 0.34640(4) 0.01663(17) Uani d . 1 . .
    H H13 0.5977 0.7550 0.3357 0.020 Uiso calc R 1 . .
    C C14 0.61209(6) 0.46139(15) 0.39122(4) 0.01554(16) Uani d . 1 . .
    C C15 0.16979(6) 0.52188(15) 0.21756(4) 0.01598(17) Uani d . 1 . .
    C C16 0.13347(6) 0.33720(15) 0.17706(4) 0.01859(18) Uani d . 1 . .
    H H16 0.1757 0.2145 0.1715 0.022 Uiso calc R 1 . .
    C C17 0.03611(7) 0.33194(16) 0.14484(5) 0.01923(18) Uani d . 1 . .
    H H17 0.0121 0.2060 0.1174 0.023 Uiso calc R 1 . .
    C C18 -0.02636(6) 0.51134(15) 0.15274(4) 0.01714(17) Uani d . 1 . .
    C C19 0.00911(6) 0.69858(15) 0.19145(5) 0.01829(17) Uani d . 1 . .
    H H19 -0.0328 0.8227 0.1959 0.022 Uiso calc R 1 . .
    C C20 0.10686(6) 0.70239(15) 0.22366(4) 0.01783(17) Uani d . 1 . .
    H H20 0.1311 0.8300 0.2502 0.021 Uiso calc R 1 . .
    H H2O 0.3584(15) 0.054(3) 0.3729(10) 0.057(5) Uiso d . 1 . .
    H H5O -0.1591(13) 0.580(3) 0.1428(9) 0.046(4) Uiso d . 1 . .
loop_
    _atom_site_aniso_label
    _atom_site_aniso_U_11
    _atom_site_aniso_U_22
    _atom_site_aniso_U_33
    _atom_site_aniso_U_12
    _atom_site_aniso_U_13
    _atom_site_aniso_U_23
    O1 0.0133(3) 0.0231(3) 0.0186(3) -0.0020(2) -0.0014(2) 0.0047(2)
    O2 0.0188(3) 0.0184(3) 0.0268(3) -0.0039(2) 0.0009(3) 0.0060(2)
    O3 0.0156(3) 0.0197(3) 0.0251(3) -0.0029(2) 0.0029(2) 0.0019(2)
    O4 0.0145(3) 0.0206(3) 0.0195(3) -0.0014(2) -0.0006(2) 0.0063(2)
    O5 0.0133(3) 0.0288(4) 0.0226(3) 0.0034(2) -0.0018(2) -0.0033(3)
    C1 0.0459(6) 0.0234(5) 0.0193(4) 0.0037(4) 0.0018(4) -0.0028(3)
    C2 0.0159(4) 0.0492(7) 0.0277(5) 0.0032(4) 0.0010(4) 0.0116(4)
    C3 0.0160(4) 0.0206(4) 0.0149(3) 0.0002(3) -0.0010(3) 0.0012(3)
    C4 0.0228(4) 0.0178(4) 0.0258(4) 0.0007(3) -0.0043(4) 0.0024(3)
    C5 0.0217(4) 0.0165(4) 0.0253(4) -0.0008(3) -0.0031(3) 0.0030(3)
    C6 0.0156(4) 0.0158(4) 0.0162(4) 0.0000(3) 0.0013(3) 0.0007(3)
    C7 0.0157(4) 0.0154(4) 0.0170(4) -0.0010(3) 0.0035(3) 0.0006(3)
    C8 0.0126(3) 0.0173(4) 0.0153(3) 0.0000(3) 0.0027(3) 0.0006(3)
    C9 0.0131(3) 0.0179(4) 0.0157(3) 0.0001(3) 0.0036(3) -0.0012(3)
    C10 0.0129(3) 0.0194(4) 0.0156(3) 0.0011(3) 0.0022(3) -0.0005(3)
    C11 0.0139(4) 0.0219(4) 0.0175(4) 0.0009(3) 0.0008(3) 0.0025(3)
    C12 0.0149(4) 0.0174(4) 0.0144(3) 0.0008(3) 0.0027(3) 0.0020(3)
    C13 0.0147(4) 0.0182(4) 0.0169(4) -0.0017(3) 0.0023(3) 0.0022(3)
    C14 0.0135(3) 0.0185(4) 0.0145(3) -0.0008(3) 0.0020(3) -0.0005(3)
    C15 0.0126(3) 0.0197(4) 0.0155(3) 0.0014(3) 0.0020(3) 0.0000(3)
    C16 0.0158(4) 0.0200(4) 0.0196(4) 0.0036(3) 0.0020(3) -0.0027(3)
    C17 0.0167(4) 0.0213(4) 0.0188(4) 0.0019(3) 0.0006(3) -0.0037(3)
    C18 0.0135(4) 0.0219(4) 0.0157(3) 0.0018(3) 0.0015(3) 0.0007(3)
    C19 0.0154(4) 0.0193(4) 0.0203(4) 0.0035(3) 0.0033(3) -0.0008(3)
    C20 0.0153(4) 0.0188(4) 0.0195(4) 0.0007(3) 0.0032(3) -0.0024(3)
_geom_special_details
;
 All esds (except the esd in the dihedral angle between two l.s. planes)
 are estimated using the full covariance matrix.  The cell esds are taken
 into account individually in the estimation of esds in distances, angles
 and torsion angles; correlations between esds in cell parameters are only
 used when they are defined by crystal symmetry.  An approximate (isotropic)
 treatment of cell esds is used for estimating esds involving l.s. planes.
;
loop_
    _geom_bond_atom_site_label_1
    _geom_bond_atom_site_label_2
    _geom_bond_site_symmetry_2
    _geom_bond_distance
    _geom_bond_publ_flag
    O1 C14 . 1.3558(10) ?
    O1 C3 . 1.4728(10) ?
    O2 C7 . 1.3474(10) ?
    O2 H2O . 0.92(2) ?
    O3 C9 . 1.2623(10) ?
    O4 C11 . 1.3512(10) ?
    O4 C12 . 1.3680(10) ?
    O5 C18 . 1.3714(10) ?
    O5 H5O . 0.871(18) ?
    C1 C3 . 1.5186(13) ?
    C1 H1A . 0.9800 ?
    C1 H1B . 0.9800 ?
    C1 H1C . 0.9800 ?
    C2 C3 . 1.5190(13) ?
    C2 H2A . 0.9800 ?
    C2 H2B . 0.9800 ?
    C2 H2C . 0.9800 ?
    C3 C4 . 1.4980(13) ?
    C4 C5 . 1.3366(12) ?
    C4 H4 . 0.9500 ?
    C5 C6 . 1.4549(12) ?
    C5 H5 . 0.9500 ?
    C6 C7 . 1.3937(11) ?
    C6 C14 . 1.4105(12) ?
    C7 C8 . 1.4210(11) ?
    C8 C12 . 1.4062(11) ?
    C8 C9 . 1.4438(11) ?
    C9 C10 . 1.4565(12) ?
    C10 C11 . 1.3522(12) ?
    C10 C15 . 1.4824(11) ?
    C11 H11 . 0.9500 ?
    C12 C13 . 1.3856(11) ?
    C13 C14 . 1.3904(12) ?
    C13 H13 . 0.9500 ?
    C15 C20 . 1.3973(11) ?
    C15 C16 . 1.4001(12) ?
    C16 C17 . 1.3907(11) ?
    C16 H16 . 0.9500 ?
    C17 C18 . 1.3956(12) ?
    C17 H17 . 0.9500 ?
    C18 C19 . 1.3911(12) ?
    C19 C20 . 1.3952(11) ?
    C19 H19 . 0.9500 ?
    C20 H20 . 0.9500 ?
loop_
    _geom_angle_atom_site_label_1
    _geom_angle_atom_site_label_2
    _geom_angle_atom_site_label_3
    _geom_angle_site_symmetry_1
    _geom_angle_site_symmetry_3
    _geom_angle
    _geom_angle_publ_flag
    C14 O1 C3 . . 119.91(7) ?
    C7 O2 H2O . . 105.4(12) ?
    C11 O4 C12 . . 118.85(7) ?
    C18 O5 H5O . . 110.0(12) ?
    C3 C1 H1A . . 109.5 ?
    C3 C1 H1B . . 109.5 ?
    H1A C1 H1B . . 109.5 ?
    C3 C1 H1C . . 109.5 ?
    H1A C1 H1C . . 109.5 ?
    H1B C1 H1C . . 109.5 ?
    C3 C2 H2A . . 109.5 ?
    C3 C2 H2B . . 109.5 ?
    H2A C2 H2B . . 109.5 ?
    C3 C2 H2C . . 109.5 ?
    H2A C2 H2C . . 109.5 ?
    H2B C2 H2C . . 109.5 ?
    O1 C3 C4 . . 111.41(7) ?
    O1 C3 C1 . . 107.68(7) ?
    C4 C3 C1 . . 109.62(8) ?
    O1 C3 C2 . . 104.61(7) ?
    C4 C3 C2 . . 111.49(8) ?
    C1 C3 C2 . . 111.90(9) ?
    C5 C4 C3 . . 122.11(8) ?
    C5 C4 H4 . . 118.9 ?
    C3 C4 H4 . . 118.9 ?
    C4 C5 C6 . . 119.65(8) ?
    C4 C5 H5 . . 120.2 ?
    C6 C5 H5 . . 120.2 ?
    C7 C6 C14 . . 118.38(8) ?
    C7 C6 C5 . . 123.00(8) ?
    C14 C6 C5 . . 118.46(8) ?
    O2 C7 C6 . . 118.43(8) ?
    O2 C7 C8 . . 120.39(7) ?
    C6 C7 C8 . . 121.18(8) ?
    C12 C8 C7 . . 117.25(7) ?
    C12 C8 C9 . . 120.73(7) ?
    C7 C8 C9 . . 122.02(8) ?
    O3 C9 C8 . . 121.81(8) ?
    O3 C9 C10 . . 122.26(7) ?
    C8 C9 C10 . . 115.93(7) ?
    C11 C10 C9 . . 118.38(8) ?
    C11 C10 C15 . . 119.43(8) ?
    C9 C10 C15 . . 122.13(7) ?
    O4 C11 C10 . . 125.64(8) ?
    O4 C11 H11 . . 117.2 ?
    C10 C11 H11 . . 117.2 ?
    O4 C12 C13 . . 116.33(7) ?
    O4 C12 C8 . . 120.45(7) ?
    C13 C12 C8 . . 123.22(8) ?
    C12 C13 C14 . . 117.57(8) ?
    C12 C13 H13 . . 121.2 ?
    C14 C13 H13 . . 121.2 ?
    O1 C14 C13 . . 116.35(7) ?
    O1 C14 C6 . . 121.10(7) ?
    C13 C14 C6 . . 122.37(8) ?
    C20 C15 C16 . . 118.66(8) ?
    C20 C15 C10 . . 119.76(8) ?
    C16 C15 C10 . . 121.57(7) ?
    C17 C16 C15 . . 120.50(8) ?
    C17 C16 H16 . . 119.7 ?
    C15 C16 H16 . . 119.7 ?
    C16 C17 C18 . . 120.10(8) ?
    C16 C17 H17 . . 120.0 ?
    C18 C17 H17 . . 120.0 ?
    O5 C18 C19 . . 122.17(8) ?
    O5 C18 C17 . . 117.68(8) ?
    C19 C18 C17 . . 120.14(8) ?
    C18 C19 C20 . . 119.37(8) ?
    C18 C19 H19 . . 120.3 ?
    C20 C19 H19 . . 120.3 ?
    C19 C20 C15 . . 121.19(8) ?
    C19 C20 H20 . . 119.4 ?
    C15 C20 H20 . . 119.4 ?
loop_
    _geom_torsion_atom_site_label_1
    _geom_torsion_atom_site_label_2
    _geom_torsion_atom_site_label_3
    _geom_torsion_atom_site_label_4
    _geom_torsion_site_symmetry_1
    _geom_torsion_site_symmetry_2
    _geom_torsion_site_symmetry_3
    _geom_torsion_site_symmetry_4
    _geom_torsion
    _geom_torsion_publ_flag
    C14 O1 C3 C4 . . . . 31.87(11) ?
    C14 O1 C3 C1 . . . . -88.36(10) ?
    C14 O1 C3 C2 . . . . 152.45(8) ?
    O1 C3 C4 C5 . . . . -24.52(13) ?
    C1 C3 C4 C5 . . . . 94.56(11) ?
    C2 C3 C4 C5 . . . . -140.97(10) ?
    C3 C4 C5 C6 . . . . 5.75(15) ?
    C4 C5 C6 C7 . . . . -176.66(9) ?
    C4 C5 C6 C14 . . . . 7.97(14) ?
    C14 C6 C7 O2 . . . . -178.87(7) ?
    C5 C6 C7 O2 . . . . 5.75(13) ?
    C14 C6 C7 C8 . . . . 1.94(13) ?
    C5 C6 C7 C8 . . . . -173.44(8) ?
    O2 C7 C8 C12 . . . . 179.31(7) ?
    C6 C7 C8 C12 . . . . -1.51(12) ?
    O2 C7 C8 C9 . . . . -1.19(13) ?
    C6 C7 C8 C9 . . . . 177.98(7) ?
    C12 C8 C9 O3 . . . . -179.25(8) ?
    C7 C8 C9 O3 . . . . 1.27(13) ?
    C12 C8 C9 C10 . . . . 0.40(12) ?
    C7 C8 C9 C10 . . . . -179.08(7) ?
    O3 C9 C10 C11 . . . . 178.22(8) ?
    C8 C9 C10 C11 . . . . -1.43(12) ?
    O3 C9 C10 C15 . . . . 1.07(13) ?
    C8 C9 C10 C15 . . . . -178.58(7) ?
    C12 O4 C11 C10 . . . . -0.31(13) ?
    C9 C10 C11 O4 . . . . 1.47(14) ?
    C15 C10 C11 O4 . . . . 178.70(8) ?
    C11 O4 C12 C13 . . . . 179.27(7) ?
    C11 O4 C12 C8 . . . . -0.83(12) ?
    C7 C8 C12 O4 . . . . -179.76(7) ?
    C9 C8 C12 O4 . . . . 0.74(12) ?
    C7 C8 C12 C13 . . . . 0.13(13) ?
    C9 C8 C12 C13 . . . . -179.37(8) ?
    O4 C12 C13 C14 . . . . -179.35(7) ?
    C8 C12 C13 C14 . . . . 0.76(13) ?
    C3 O1 C14 C13 . . . . 163.91(7) ?
    C3 O1 C14 C6 . . . . -20.89(12) ?
    C12 C13 C14 O1 . . . . 174.83(7) ?
    C12 C13 C14 C6 . . . . -0.31(13) ?
    C7 C6 C14 O1 . . . . -175.92(7) ?
    C5 C6 C14 O1 . . . . -0.33(12) ?
    C7 C6 C14 C13 . . . . -1.02(13) ?
    C5 C6 C14 C13 . . . . 174.57(8) ?
    C11 C10 C15 C20 . . . . -53.12(12) ?
    C9 C10 C15 C20 . . . . 124.00(9) ?
    C11 C10 C15 C16 . . . . 126.14(9) ?
    C9 C10 C15 C16 . . . . -56.74(12) ?
    C20 C15 C16 C17 . . . . -1.39(13) ?
    C10 C15 C16 C17 . . . . 179.35(8) ?
    C15 C16 C17 C18 . . . . -0.07(14) ?
    C16 C17 C18 O5 . . . . -177.52(8) ?
    C16 C17 C18 C19 . . . . 1.62(14) ?
    O5 C18 C19 C20 . . . . 177.44(8) ?
    C17 C18 C19 C20 . . . . -1.67(13) ?
    C18 C19 C20 C15 . . . . 0.18(13) ?
    C16 C15 C20 C19 . . . . 1.34(13) ?
    C10 C15 C20 C19 . . . . -179.39(8) ?
loop_
    _geom_hbond_atom_site_label_D
    _geom_hbond_atom_site_label_H
    _geom_hbond_atom_site_label_A
    _geom_hbond_site_symmetry_A
    _geom_hbond_distance_DH
    _geom_hbond_distance_HA
    _geom_hbond_distance_DA
    _geom_hbond_angle_DHA
    _geom_hbond_publ_flag
    O2 H2O O3 . 0.92(2) 1.76(2) 2.6023(10) 152.2(17) yes
    O5 H5O O3 2_555 0.871(18) 1.943(18) 2.7823(10) 161.4(17) yes
