# Supplementary material for: Alpinumisoflavone
Source: Acta Crystallogr Sect E Struct Rep Online. 2008 Mar 14;64(Pt 4):o713. doi: 10.1107/S1600536808006867 (PMC2960904; doi:10.1107/S1600536808006867)
Supplement: Supplementary file 2 [file e-64-0o713-Isup2.hkl]

# 
# h,k,l, Fc-squared, Fo-squared, sigma(Fo-squared) and status flag 
# 
data_I
_shelx_title '  06022709' 
_shelx_refln_list_code          4 
_shelx_F_calc_maximum      245.44 
_exptl_crystal_F_000       704.00 
_reflns_d_resolution_high  0.7110 
 
loop_ 
 _symmetry_equiv_pos_as_xyz 
 'x, y, z' 
 '-x, y+1/2, -z+1/2' 
 '-x, -y, -z' 
 'x, -y-1/2, z-1/2' 
 
_cell_length_a    13.8333 
_cell_length_b     5.9270 
_cell_length_c    19.8352 
_cell_angle_alpha  90.000 
_cell_angle_beta   99.681 
_cell_angle_gamma  90.000 
 
_shelx_F_squared_multiplier     1.000 
 
loop_ 
 _refln_index_h 
 _refln_index_k 
 _refln_index_l 
 _refln_F_squared_calc 
 _refln_F_squared_meas 
 _refln_F_squared_sigma 
 _refln_observed_status 
   3   0   0      767.30      667.16      7.28 o 
   4   0   0        3.83       40.60      7.85 o 
   5   0   0       55.74       55.08      1.95 o 
   6   0   0     4197.28     3961.58     59.32 o 
   7   0   0    21678.46    22587.58    550.04 o 
   8   0   0      340.74      318.41      4.01 o 
   9   0   0      149.62      176.81      2.32 o 
  10   0   0        4.05        1.09      0.40 o 
  11   0   0      104.77      105.86      1.71 o 
  12   0   0       46.09       39.13      0.97 o 
  13   0   0      641.56      617.44      7.57 o 
  14   0   0       17.35       10.38      1.08 o 
  15   0   0        0.60        0.93      0.65 o 
  16   0   0       15.41       19.19      0.98 o 
  17   0   0        5.08        3.57      0.63 o 
  18   0   0       25.12       26.11      1.03 o 
  19   0   0       22.60       28.54      2.26 o 
   1   1   0     1263.01     1117.19      8.43 o 
   2   1   0       40.54       47.19      0.49 o 
   3   1   0      596.26      647.02      6.68 o 
   4   1   0       22.27       22.77      0.55 o 
   5   1   0      538.00      593.64      5.36 o 
   6   1   0      104.35      114.32      1.20 o 
   7   1   0      439.88      461.91      3.52 o 
   8   1   0      202.67      203.76      2.30 o 
   9   1   0      125.08      126.51      1.49 o 
  10   1   0      142.70      157.45      2.24 o 
  11   1   0        2.29        3.16      0.44 o 
  12   1   0       51.41       35.27      2.25 o 
  13   1   0        1.40        0.59      0.39 o 
  14   1   0      119.52       94.64      1.16 o 
  15   1   0        6.28        3.34      0.47 o 
  16   1   0       25.83       25.40      0.68 o 
  17   1   0        0.73        1.00      0.34 o 
  18   1   0       21.50       25.65      1.06 o 
  19   1   0      214.48      244.00      3.73 o 
   0   2   0      353.81      398.96      7.96 o 
   1   2   0        9.82       15.35      2.00 o 
   2   2   0     2645.63     2564.23     25.12 o 
   3   2   0        4.07        6.96      0.70 o 
   4   2   0       74.12       79.93      1.01 o 
   5   2   0        6.82       12.24      0.42 o 
   6   2   0       52.81       47.19      0.78 o 
   7   2   0       12.36       30.18      1.67 o 
   8   2   0      310.65      322.76      5.28 o 
   9   2   0     1475.03     1380.65     23.90 o 
  10   2   0      121.25      117.00      1.59 o 
  11   2   0        2.82        2.29      0.45 o 
  12   2   0      235.25      227.32      3.92 o 
  13   2   0       11.60       15.49      0.70 o 
  14   2   0       16.15       13.90      0.58 o 
  15   2   0       50.71       49.85      1.12 o 
  16   2   0       25.87       32.69      0.95 o 
  17   2   0       71.94       75.62      1.37 o 
  18   2   0        1.79        0.59      0.82 o 
   1   3   0       11.67       17.92      0.60 o 
   2   3   0      601.22      689.40      6.08 o 
   3   3   0     2801.12     3019.02     32.13 o 
   4   3   0      318.30      350.94      3.25 o 
   5   3   0       78.63       95.01      1.52 o 
   6   3   0       26.55       25.30      0.85 o 
   7   3   0       16.18       17.85      0.73 o 
   8   3   0      174.77      180.95      2.64 o 
   9   3   0     2304.48     2290.34     28.03 o 
  10   3   0     3500.89     3374.49     52.85 o 
  11   3   0      952.01      907.03     18.15 o 
  12   3   0      415.87      414.13     10.99 o 
  13   3   0       11.18       10.96      0.70 o 
  14   3   0        8.85        7.84      0.55 o 
  15   3   0      151.93      163.26      4.15 o 
  16   3   0      160.64      166.77      8.82 o 
  17   3   0      193.39      194.04     10.15 o 
   0   4   0     1474.05     1370.79     18.97 o 
   1   4   0        0.30        1.78      0.55 o 
   2   4   0       71.48       71.63      1.58 o 
   3   4   0        6.50       12.56      0.88 o 
   4   4   0        4.05       11.10      0.89 o 
   5   4   0        0.01        0.61      0.51 o 
   6   4   0       35.31       53.63      1.19 o 
   7   4   0      377.50      337.45      3.42 o 
   8   4   0       11.21       11.37      0.73 o 
   9   4   0        4.09        3.01      0.48 o 
  10   4   0       34.32       29.03      0.97 o 
  11   4   0      179.46      178.22      3.52 o 
  12   4   0       16.42       15.53      0.76 o 
  13   4   0      179.21      177.14      4.71 o 
  14   4   0       13.60       14.95      0.73 o 
  15   4   0        5.86        6.27      0.74 o 
  16   4   0       39.63       38.88      2.01 o 
   1   5   0      347.70      355.91      4.36 o 
   2   5   0      102.28       97.00      1.88 o 
   3   5   0      260.00      234.55      3.14 o 
   4   5   0        4.88        3.95      0.67 o 
   5   5   0        0.89        0.44      0.44 o 
   6   5   0       21.48       20.62      0.98 o 
   7   5   0       35.62       27.07      1.00 o 
   8   5   0      141.67      120.41      1.82 o 
   9   5   0       34.43       29.84      1.11 o 
  10   5   0       26.15       24.04      0.89 o 
  11   5   0       11.94       15.47      0.90 o 
  12   5   0       40.70       38.80      1.26 o 
  13   5   0        7.51        6.49      0.84 o 
  14   5   0        1.94        2.56      0.63 o 
  15   5   0       55.98       63.98      4.25 o 
   0   6   0      476.58      468.83      7.68 o 
   1   6   0     1540.07     1592.60     17.39 o 
   2   6   0      810.20      806.19      8.95 o 
   3   6   0      185.47      188.25      2.88 o 
   4   6   0      125.06      107.70      1.87 o 
   5   6   0      429.52      409.60      8.25 o 
   6   6   0       92.72       79.38      1.95 o 
   7   6   0      247.36      236.02      3.39 o 
   8   6   0      241.48      212.54      4.34 o 
   9   6   0       97.98       97.11      2.04 o 
  10   6   0        2.17        1.65      0.66 o 
  11   6   0       14.94       14.56      0.86 o 
  12   6   0       75.68       76.97      2.72 o 
  13   6   0       54.16       56.11      1.51 o 
   1   7   0       10.92       12.47      1.06 o 
   2   7   0       10.98       11.40      1.12 o 
   3   7   0        4.84        4.45      0.88 o 
   4   7   0        0.02        0.35      0.61 o 
   5   7   0      111.47      116.23      2.77 o 
   6   7   0       12.16        7.97      0.85 o 
   7   7   0        3.64        3.34      1.01 o 
   8   7   0        7.95        6.76      0.92 o 
   9   7   0       39.43       41.57      1.48 o 
  10   7   0      111.40      114.54      3.40 o 
   0   8   0      216.24      238.86      7.24 o 
   1   8   0       98.40      104.69      2.55 o 
   2   8   0       14.08       15.00      1.37 o 
   3   8   0       14.12       12.95      1.36 o 
   4   8   0        2.70        2.69      1.01 o 
   5   8   0        0.21       -0.52      0.87 o 
 -19   1   1       10.76        9.36      0.83 o 
 -18   1   1        9.09        6.82      0.71 o 
 -17   1   1       83.20       97.42      1.39 o 
 -16   1   1        6.19        8.88      0.55 o 
 -15   1   1        1.79        2.22      0.34 o 
 -14   1   1        2.04        0.05      0.30 o 
 -13   1   1        8.74       11.50      0.51 o 
 -12   1   1      133.95      141.41      1.65 o 
 -11   1   1       54.61       58.39      0.89 o 
 -10   1   1      256.77      250.81      2.81 o 
  -9   1   1       16.95       26.26      0.59 o 
  -8   1   1       25.04       16.97      0.51 o 
  -7   1   1      874.90      970.90      8.93 o 
  -6   1   1      215.38      247.50      2.27 o 
  -5   1   1      105.23       88.28      0.77 o 
  -4   1   1     1385.17     1273.74     12.13 o 
  -3   1   1      527.22      534.19      3.93 o 
  -2   1   1     3686.86     3463.38     34.85 o 
  -1   1   1     2202.54     2092.94     18.21 o 
   0   1   1      125.93      131.94      0.85 o 
   1   1   1      294.52      311.51      2.03 o 
   2   1   1     2116.48     1855.89     16.08 o 
   3   1   1      737.97      736.56      9.57 o 
   4   1   1     1275.46     1268.45     14.98 o 
   5   1   1      707.73      800.62     16.22 o 
   6   1   1       96.66      130.31      1.33 o 
   7   1   1      333.78      377.76      3.58 o 
   8   1   1      219.59      227.87      2.47 o 
   9   1   1        1.06        3.28      0.36 o 
  10   1   1      373.88      369.82      5.29 o 
  11   1   1       72.85       72.21      1.61 o 
  12   1   1       10.32       11.77      0.57 o 
  13   1   1      967.81      860.25      7.74 o 
  14   1   1       14.78       13.33      0.62 o 
  15   1   1        1.26        1.30      0.39 o 
  16   1   1        2.50        2.77      0.34 o 
  17   1   1       23.78       24.49      1.01 o 
  18   1   1       22.99       25.60      1.00 o 
 -18   2   1      277.95      310.78      4.85 o 
 -17   2   1        9.14       13.31      0.64 o 
 -16   2   1        1.70        1.34      0.48 o 
 -15   2   1        0.76        1.02      0.33 o 
 -14   2   1       42.10       39.63      0.95 o 
 -13   2   1        0.00        0.36      0.34 o 
 -12   2   1        3.15        3.37      0.45 o 
 -11   2   1      909.24      850.92     15.54 o 
 -10   2   1       54.19       53.41      1.21 o 
  -9   2   1      708.35      683.98     11.25 o 
  -8   2   1        5.99        9.17      0.50 o 
  -7   2   1        0.06        0.92      0.36 o 
  -6   2   1      188.85      155.70      1.42 o 
  -5   2   1       89.94       97.46      1.21 o 
  -4   2   1      252.79      339.38      2.81 o 
  -3   2   1        2.82        3.20      0.59 o 
  -2   2   1     1681.69     1649.88     14.91 o 
  -1   2   1      180.28      201.24      1.94 o 
   0   2   1      842.41      950.04     19.91 o 
   1   2   1     1279.16     1194.53     10.56 o 
   2   2   1      706.38      847.01      6.76 o 
   3   2   1      150.64      143.18      1.33 o 
   4   2   1     1955.84     2045.94     19.02 o 
   5   2   1      130.11      170.74      1.57 o 
   6   2   1       29.97       27.37      0.52 o 
   7   2   1      126.67      162.67      2.02 o 
   8   2   1       11.04        8.84      0.49 o 
   9   2   1      358.21      347.85      5.46 o 
  10   2   1      193.96      189.86      3.24 o 
  11   2   1     1554.92     1552.18     32.11 o 
  12   2   1      286.51      259.50      4.49 o 
  13   2   1       84.37       83.32      1.77 o 
  14   2   1       70.76       66.42      1.87 o 
  15   2   1       26.38       32.62      0.78 o 
  16   2   1       59.41       68.04      1.69 o 
  17   2   1        4.25        4.58      0.71 o 
  18   2   1       64.83       75.89      2.17 o 
 -17   3   1       49.25       47.14      2.76 o 
 -16   3   1      155.59      159.10      5.88 o 
 -15   3   1        7.74        9.20      0.65 o 
 -14   3   1        1.82        2.58      0.41 o 
 -13   3   1      102.25       97.01      2.13 o 
 -12   3   1      450.89      433.22     10.00 o 
 -11   3   1     2216.55     2232.19     43.88 o 
 -10   3   1     2865.01     2780.74     49.87 o 
  -9   3   1     1076.68     1044.60     15.94 o 
  -8   3   1       53.02       55.20      1.08 o 
  -7   3   1       44.24       40.12      0.92 o 
  -6   3   1       19.32       24.88      0.75 o 
  -5   3   1     1470.44     1571.04     14.76 o 
  -4   3   1     3446.25     3396.81     36.89 o 
  -3   3   1     7604.11     7745.51    101.78 o 
  -2   3   1      682.85      729.99      6.37 o 
  -1   3   1       73.96       81.71      1.09 o 
   0   3   1       36.38       45.45      0.89 o 
   1   3   1      459.52      481.12      4.15 o 
   2   3   1      906.83      968.23      8.55 o 
   3   3   1      310.91      360.36      3.22 o 
   4   3   1        1.98        1.74      0.46 o 
   5   3   1        7.44       13.06      0.93 o 
   6   3   1        2.10        5.60      0.59 o 
   7   3   1       61.83       54.46      1.03 o 
   8   3   1        0.85        0.88      0.37 o 
   9   3   1      602.60      587.36      7.92 o 
  10   3   1     1131.55     1090.24     20.62 o 
  11   3   1       76.26       83.29      1.75 o 
  12   3   1       23.05       22.94      0.76 o 
  13   3   1        6.29        9.06      0.60 o 
  14   3   1        4.01        4.93      0.46 o 
  15   3   1       28.95       30.59      1.21 o 
  16   3   1       61.54       68.88      3.29 o 
  17   3   1       84.24       80.13      3.25 o 
 -16   4   1       18.48       17.99      1.41 o 
 -15   4   1        4.42        3.86      0.45 o 
 -14   4   1       14.08       12.23      0.61 o 
 -13   4   1       35.34       34.47      0.96 o 
 -12   4   1      124.26      120.46      2.46 o 
 -11   4   1       27.35       30.84      1.15 o 
 -10   4   1      107.26      107.42      2.03 o 
  -9   4   1      511.83      470.91      5.19 o 
  -8   4   1      120.65      114.17      1.60 o 
  -7   4   1       15.31       10.14      0.67 o 
  -6   4   1       72.21       71.16      1.32 o 
  -5   4   1       38.67       35.92      1.10 o 
  -4   4   1       37.86       39.83      1.23 o 
  -3   4   1      113.55      121.40      1.72 o 
  -2   4   1       30.66       29.47      1.04 o 
  -1   4   1       39.97       39.37      1.11 o 
   0   4   1        0.24        0.26      0.48 o 
   1   4   1        1.06        0.51      0.44 o 
   2   4   1      424.54      451.97      4.63 o 
   3   4   1      332.38      384.83      3.79 o 
   4   4   1        0.01        0.67      0.44 o 
   5   4   1        0.86        0.78      0.45 o 
   6   4   1       21.00       16.25      0.80 o 
   7   4   1        0.46        0.66      0.48 o 
   8   4   1      193.47      200.62      2.35 o 
   9   4   1       33.84       31.20      0.93 o 
  10   4   1      130.35      123.42      2.52 o 
  11   4   1      178.77      172.22      3.20 o 
  12   4   1      106.33      102.86      2.63 o 
  13   4   1       20.80       20.28      1.04 o 
  14   4   1        0.00        0.32      0.39 o 
  15   4   1      143.85      143.04      7.40 o 
  16   4   1        0.97        1.38      0.64 o 
 -15   5   1        1.56        2.10      0.71 o 
 -14   5   1        0.38        1.11      0.46 o 
 -13   5   1        6.33        6.63      0.62 o 
 -12   5   1      136.41      138.03      3.21 o 
 -11   5   1      307.19      311.79      6.01 o 
 -10   5   1        5.99        9.51      1.47 o 
  -9   5   1      109.13      100.89      1.63 o 
  -8   5   1        5.14        4.87      0.83 o 
  -7   5   1       95.93       92.77      1.52 o 
  -6   5   1       62.24       52.97      1.44 o 
  -5   5   1       94.16       66.88      1.67 o 
  -4   5   1       46.21       40.17      1.13 o 
  -3   5   1      173.90      182.67      2.73 o 
  -2   5   1      855.81      891.18      9.01 o 
  -1   5   1       68.69       70.31      1.85 o 
   0   5   1       86.81       91.35      1.83 o 
   1   5   1      173.27      169.09      2.59 o 
   2   5   1       23.09       25.70      1.22 o 
   3   5   1      176.11      200.26      2.43 o 
   4   5   1        0.50        0.59      0.51 o 
   5   5   1      185.38      155.94      2.06 o 
   6   5   1       19.31       26.11      1.15 o 
   7   5   1        2.04        0.83      0.50 o 
   8   5   1       53.44       49.69      1.48 o 
   9   5   1      390.21      372.95      3.80 o 
  10   5   1      222.00      210.88      2.96 o 
  11   5   1       16.59       14.84      0.84 o 
  12   5   1        5.98        9.24      0.76 o 
  13   5   1      163.08      162.93      4.82 o 
  14   5   1      123.02      127.02      5.56 o 
  15   5   1       56.37       51.87      3.78 o 
 -13   6   1      114.68      118.09      3.43 o 
 -12   6   1      338.04      344.85     10.08 o 
 -11   6   1       20.66       17.53      0.95 o 
 -10   6   1        0.39        0.31      0.59 o 
  -9   6   1       45.61       41.13      1.49 o 
  -8   6   1       97.64      100.03      1.96 o 
  -7   6   1      184.18      170.15      3.19 o 
  -6   6   1        0.34        1.30      0.60 o 
  -5   6   1        9.76       10.16      1.04 o 
  -4   6   1        1.71        1.80      0.67 o 
  -3   6   1      467.39      480.08      5.60 o 
  -2   6   1      770.94      819.87      9.16 o 
  -1   6   1      118.25      121.95      2.55 o 
   0   6   1      949.90      991.03     10.84 o 
   1   6   1       17.32       20.24      1.40 o 
   2   6   1      353.26      358.03      4.64 o 
   3   6   1       82.63       73.22      1.60 o 
   4   6   1      145.54      120.86      2.08 o 
   5   6   1      177.57      145.72      3.29 o 
   6   6   1       58.63       50.34      1.49 o 
   7   6   1       95.01       77.13      1.72 o 
   8   6   1      118.23      110.20      2.14 o 
   9   6   1      254.35      233.84      5.41 o 
  10   6   1       59.73       61.23      1.52 o 
  11   6   1        7.49        7.54      0.87 o 
  12   6   1       74.08       75.60      1.96 o 
  13   6   1        6.24        7.26      1.01 o 
 -10   7   1       36.25       39.27      2.03 o 
  -9   7   1       12.30       15.04      1.32 o 
  -8   7   1        7.42        6.09      0.88 o 
  -7   7   1        3.59        3.29      0.80 o 
  -6   7   1       40.93       37.46      1.52 o 
  -5   7   1        6.77        7.94      1.00 o 
  -4   7   1       54.93       59.59      1.92 o 
  -3   7   1      103.48      110.50      2.26 o 
  -2   7   1       37.80       36.82      1.41 o 
  -1   7   1       35.02       34.74      1.54 o 
   0   7   1       50.01       56.32      1.84 o 
   1   7   1       42.48       44.67      1.60 o 
   2   7   1       61.18       64.12      1.82 o 
   3   7   1       35.74       38.66      1.67 o 
   4   7   1        0.39        0.32      0.75 o 
   5   7   1        0.19        1.17      0.79 o 
   6   7   1        9.67        9.25      0.96 o 
   7   7   1        1.14        1.27      0.68 o 
   8   7   1       83.58       83.91      2.40 o 
   9   7   1        2.59        1.33      0.68 o 
  10   7   1       56.44       56.14      2.03 o 
  -5   8   1        6.43        7.13      1.07 o 
  -4   8   1       17.36       21.04      1.57 o 
  -3   8   1       37.93       40.58      1.65 o 
  -2   8   1       58.77       65.95      2.23 o 
  -1   8   1        7.74       18.94      4.14 o 
   0   8   1      115.76      123.09      2.60 o 
   1   8   1        3.15        3.33      0.98 o 
   2   8   1       10.85       11.35      1.22 o 
   3   8   1      116.86      129.65      2.58 o 
   4   8   1       18.07       18.70      1.23 o 
   5   8   1      128.90      136.05      4.26 o 
 -19   0   2      138.89      143.60      2.85 o 
 -18   0   2       55.72       68.64      1.49 o 
 -17   0   2        0.42        0.34      0.45 o 
 -16   0   2      113.31      107.22      1.68 o 
 -15   0   2      309.93      264.05      3.30 o 
 -14   0   2     1718.13     1512.03     20.67 o 
 -13   0   2       17.11       15.91      0.90 o 
 -12   0   2      555.66      585.88      7.34 o 
 -11   0   2        1.41        5.81      0.55 o 
 -10   0   2      294.00      289.54      3.54 o 
  -9   0   2      464.27      546.33      6.30 o 
  -8   0   2     2697.94     2697.18     38.06 o 
  -7   0   2     1090.38     1199.33     21.10 o 
  -6   0   2       31.95       37.18      0.76 o 
  -5   0   2     1318.72     1277.39     18.55 o 
  -4   0   2      960.98      861.13     12.82 o 
  -3   0   2       77.48       76.93      0.81 o 
  -2   0   2     2194.15     1882.54     21.79 o 
   2   0   2     5113.09     4494.67    103.31 o 
   3   0   2      136.57      166.23      4.33 o 
   4   0   2      306.09      368.24      9.91 o 
   5   0   2     1584.66     1493.64     17.64 o 
   6   0   2     2922.78     2822.70     39.34 o 
   7   0   2     1313.23      450.47    483.74 o 
   8   0   2       62.10       66.61      1.19 o 
   9   0   2       93.32       77.17      1.12 o 
  10   0   2       42.63       44.52      0.97 o 
  11   0   2      119.15      109.25      1.83 o 
  12   0   2      629.70      471.92      5.47 o 
  13   0   2     2121.09     1837.15     24.99 o 
  14   0   2      308.98      284.97      3.61 o 
  15   0   2        1.90        1.55      0.44 o 
  16   0   2       41.21       39.87      1.02 o 
  17   0   2      114.78      112.80      3.32 o 
  18   0   2       22.18       17.26      1.63 o 
 -19   1   2      220.14      240.06      3.32 o 
 -18   1   2        4.18        6.07      0.49 o 
 -17   1   2       22.90       21.99      0.65 o 
 -16   1   2       14.20       12.94      0.51 o 
 -15   1   2      169.70      160.57      1.76 o 
 -14   1   2       19.59       18.44      0.98 o 
 -13   1   2      566.42      530.49      4.78 o 
 -12   1   2      319.68      285.11      2.82 o 
 -11   1   2      148.68      131.63      1.51 o 
 -10   1   2      391.21      423.98      5.13 o 
  -9   1   2      335.22      351.67      4.09 o 
  -8   1   2      196.07      212.89      2.02 o 
  -7   1   2     1075.02     1215.38     10.34 o 
  -6   1   2       30.94       41.64      0.77 o 
  -5   1   2      194.62      210.47      1.77 o 
  -4   1   2       14.04       22.04      3.72 o 
  -3   1   2     2926.55     2720.89     26.68 o 
  -2   1   2      755.05      681.12      5.02 o 
  -1   1   2     6938.31     6826.30     80.71 o 
   0   1   2     5659.20     5392.02     59.68 o 
   1   1   2        0.40        0.85      0.16 o 
   2   1   2       35.32       44.71      0.73 o 
   3   1   2      611.01      632.11      7.30 o 
   4   1   2      591.49      604.11      7.49 o 
   5   1   2        0.71        0.64      0.27 o 
   6   1   2      372.76      392.43      3.33 o 
   7   1   2        0.68        2.22      0.33 o 
   8   1   2      833.86      819.39      9.15 o 
   9   1   2      449.93      463.38      6.95 o 
  10   1   2       25.33       35.83      0.76 o 
  11   1   2      187.69      180.27      2.53 o 
  12   1   2        0.21        0.17      0.29 o 
  13   1   2      125.77      115.63      1.32 o 
  14   1   2        0.96        0.85      0.31 o 
  15   1   2        0.38        2.43      0.31 o 
  16   1   2       58.05       63.98      1.46 o 
  17   1   2       82.19       95.67      1.61 o 
  18   1   2        9.20       10.62      1.31 o 
 -18   2   2        4.18        3.89      0.63 o 
 -17   2   2      188.06      209.41      2.39 o 
 -16   2   2      123.31      145.23      1.73 o 
 -15   2   2        0.32        0.35      0.30 o 
 -14   2   2       43.29       40.28      0.97 o 
 -13   2   2       71.64       68.35      1.27 o 
 -12   2   2       56.55       56.06      1.16 o 
 -11   2   2       62.34       63.97      1.19 o 
 -10   2   2     1612.74     1621.84     29.26 o 
  -9   2   2       36.63       35.13      0.78 o 
  -8   2   2       11.87       12.48      0.53 o 
  -7   2   2      278.85      234.45      2.54 o 
  -6   2   2      584.00      647.44      6.34 o 
  -5   2   2       60.71       80.62      1.74 o 
  -4   2   2       20.43       18.12      0.55 o 
  -3   2   2      402.52      491.50      3.82 o 
  -2   2   2     2728.96     2452.30     23.98 o 
  -1   2   2      556.28      507.99      4.30 o 
   0   2   2     4923.56     4381.25     48.50 o 
   1   2   2      119.74      115.75      1.65 o 
   2   2   2     1335.00     1395.52     13.29 o 
   3   2   2     8601.07     8281.20    108.41 o 
   4   2   2      537.52      611.51      5.23 o 
   5   2   2        7.61       17.24      0.48 o 
   6   2   2      524.68      560.67      5.75 o 
   7   2   2      125.77      101.76      1.14 o 
   8   2   2       77.33       53.99      1.49 o 
   9   2   2      990.59     1032.44     17.22 o 
  10   2   2     3695.68     3465.16     38.04 o 
  11   2   2      280.14      284.85      5.42 o 
  12   2   2      659.68      646.05     12.71 o 
  13   2   2       26.14       25.72      0.84 o 
  14   2   2       41.79       43.45      0.72 o 
  15   2   2        9.50       12.30      0.60 o 
  16   2   2       31.72       38.52      1.38 o 
  17   2   2      162.56      179.35      2.66 o 
  18   2   2        3.56        3.39      0.72 o 
 -18   3   2        0.90        0.84      0.68 o 
 -17   3   2       48.02       44.12      5.97 o 
 -16   3   2       14.26       13.83      0.78 o 
 -15   3   2       34.14       33.81      0.87 o 
 -14   3   2        3.06        2.50      0.39 o 
 -13   3   2       42.41       48.60      1.15 o 
 -12   3   2      158.58      144.99      3.00 o 
 -11   3   2      327.24      300.77      5.61 o 
 -10   3   2       45.81       43.98      1.12 o 
  -9   3   2      110.02      111.55      1.77 o 
  -8   3   2        0.55        1.29      0.38 o 
  -7   3   2      126.23      125.57      1.58 o 
  -6   3   2      296.70      343.44      3.20 o 
  -5   3   2     1263.84     1448.90     13.50 o 
  -4   3   2     1157.93     1412.01     13.84 o 
  -3   3   2       19.45       31.03      0.93 o 
  -2   3   2       10.68        5.37      0.54 o 
  -1   3   2      769.15      788.72      6.85 o 
   0   3   2       33.06       18.79      0.72 o 
   1   3   2      472.59      532.75      4.72 o 
   2   3   2     1360.17     1585.10     14.63 o 
   3   3   2     2087.62     2319.77     22.96 o 
   4   3   2      685.78      821.64      7.11 o 
   5   3   2      422.49      455.09      4.24 o 
   6   3   2       46.17       36.93      0.83 o 
   7   3   2       89.73       80.13      1.09 o 
   8   3   2       29.95       21.07      0.80 o 
   9   3   2      720.96      667.67     10.43 o 
  10   3   2     1457.38     1449.38     26.65 o 
  11   3   2      304.54      303.40      7.49 o 
  12   3   2       60.94       60.56      1.17 o 
  13   3   2        3.75        3.12      0.47 o 
  14   3   2       31.66       30.19      1.03 o 
  15   3   2       46.29       52.99      2.06 o 
  16   3   2       12.38       10.57      1.02 o 
  17   3   2       66.98       58.08      3.80 o 
 -17   4   2       69.49       48.41     15.68 o 
 -16   4   2        1.24        1.25      0.54 o 
 -15   4   2       42.44       39.17      1.53 o 
 -14   4   2       25.24       29.20      1.82 o 
 -13   4   2       77.83       84.20      2.01 o 
 -12   4   2      134.31      124.92      3.08 o 
 -11   4   2       36.11       36.21      0.90 o 
 -10   4   2      180.48      181.14      2.26 o 
  -9   4   2      437.95      413.85      5.05 o 
  -8   4   2       22.81       17.36      0.90 o 
  -7   4   2        4.57       11.09      0.90 o 
  -6   4   2        8.27       19.12      0.90 o 
  -5   4   2      340.35      402.26      4.31 o 
  -4   4   2      133.13      132.19      1.72 o 
  -3   4   2      348.15      365.14      3.61 o 
  -2   4   2      169.99      167.70      1.98 o 
  -1   4   2      125.59      129.43      1.93 o 
   0   4   2      311.76      314.00      3.32 o 
   1   4   2        9.86        8.83      0.76 o 
   2   4   2      725.11      828.46      7.89 o 
   3   4   2      367.99      405.11      4.12 o 
   4   4   2       11.82        9.67      0.67 o 
   5   4   2        2.93        6.71      0.66 o 
   6   4   2        3.80        3.94      0.57 o 
   7   4   2       54.92       48.61      1.13 o 
   8   4   2      167.00      148.16      1.96 o 
   9   4   2     1031.56      994.82     12.89 o 
  10   4   2      290.91      286.31      4.77 o 
  11   4   2       14.89       14.93      0.79 o 
  12   4   2        1.50        1.21      0.53 o 
  13   4   2        1.20        2.12      0.40 o 
  14   4   2       40.00       35.45      2.18 o 
  15   4   2        1.28        1.22      0.73 o 
  16   4   2       37.48       35.44      2.13 o 
 -15   5   2        8.98        9.49      0.82 o 
 -14   5   2       57.40       63.48      2.17 o 
 -13   5   2        3.04        3.45      0.66 o 
 -12   5   2       18.82       21.99      1.02 o 
 -11   5   2       45.61       37.76      1.11 o 
 -10   5   2        0.00        0.50      0.49 o 
  -9   5   2        0.03        0.31      0.54 o 
  -8   5   2       80.08       72.48      1.34 o 
  -7   5   2       50.18       36.67      1.13 o 
  -6   5   2      657.09      615.29      6.14 o 
  -5   5   2      669.08      571.01      5.93 o 
  -4   5   2       64.52       59.22      1.42 o 
  -3   5   2       42.96       36.86      1.13 o 
  -2   5   2      217.60      224.65      2.92 o 
  -1   5   2      616.74      614.75      6.25 o 
   0   5   2      473.40      464.11      5.29 o 
   1   5   2     1864.04     1896.03     20.10 o 
   2   5   2      816.96      831.33      8.39 o 
   3   5   2        1.36        4.53      0.71 o 
   4   5   2       33.23       24.79      1.12 o 
   5   5   2       42.41       36.82      1.14 o 
   6   5   2      158.99      139.55      1.98 o 
   7   5   2       62.58       53.38      1.12 o 
   8   5   2      334.22      305.97      3.71 o 
   9   5   2        1.07        0.93      0.56 o 
  10   5   2      122.07      126.13      2.12 o 
  11   5   2       30.48       28.09      0.84 o 
  12   5   2       27.57       27.76      1.01 o 
  13   5   2       21.74       20.13      1.20 o 
  14   5   2       38.28       41.50      1.54 o 
  15   5   2      100.51       92.44      6.11 o 
 -13   6   2        0.98       -0.06      0.45 o 
 -12   6   2       63.88       70.43      1.85 o 
 -11   6   2        4.50        3.92      0.68 o 
 -10   6   2       27.34       23.16      1.10 o 
  -9   6   2        8.25        8.30      0.74 o 
  -8   6   2       13.52       12.00      1.13 o 
  -7   6   2      173.75      172.91      3.04 o 
  -6   6   2      249.67      217.54      3.53 o 
  -5   6   2        2.14        1.13      0.62 o 
  -4   6   2        1.25        0.79      0.64 o 
  -3   6   2        0.01        0.94      0.77 o 
  -2   6   2        0.05        0.01      0.62 o 
  -1   6   2      111.47      111.40      2.16 o 
   0   6   2        3.87        4.23      0.95 o 
   1   6   2      146.35      147.23      2.44 o 
   2   6   2        1.26        2.05      0.67 o 
   3   6   2       65.10       66.42      1.83 o 
   4   6   2      100.12       83.60      1.82 o 
   5   6   2       31.72       26.78      1.15 o 
   6   6   2       12.48       11.54      0.81 o 
   7   6   2       66.39       56.12      1.64 o 
   8   6   2       46.39       46.55      1.25 o 
   9   6   2        7.16        8.37      0.76 o 
  10   6   2       46.74       51.77      1.63 o 
  11   6   2       90.57       98.23      1.99 o 
  12   6   2      126.49      123.46      3.25 o 
  13   6   2        2.81        1.97      1.31 o 
 -10   7   2        7.65        4.38      0.83 o 
  -9   7   2       22.31       20.60      1.26 o 
  -8   7   2        0.05        0.72      0.61 o 
  -7   7   2        1.57        1.21      0.71 o 
  -6   7   2        2.56        0.84      0.71 o 
  -5   7   2       11.08       15.25      1.14 o 
  -4   7   2        1.27        1.09      0.76 o 
  -3   7   2       11.98       10.01      1.16 o 
  -2   7   2       17.07       17.34      1.29 o 
  -1   7   2       19.07       19.90      1.35 o 
   0   7   2       24.25       25.78      1.35 o 
   1   7   2      122.86      128.63      2.38 o 
   2   7   2        3.60        3.99      1.02 o 
   3   7   2       29.55       33.78      1.34 o 
   4   7   2       23.65       23.56      1.18 o 
   5   7   2       26.51       23.49      1.10 o 
   6   7   2       29.27       34.03      1.60 o 
   7   7   2       62.86       56.65      2.12 o 
   8   7   2        0.05       -0.42      0.59 o 
   9   7   2        1.63        1.96      0.69 o 
  10   7   2       54.68       52.83      2.13 o 
  -5   8   2       13.91       12.97      1.41 o 
  -4   8   2       21.95       21.31      1.41 o 
  -3   8   2       12.78       15.43      1.48 o 
  -2   8   2      243.73      249.38      4.54 o 
  -1   8   2       66.58       69.08      1.85 o 
   0   8   2       99.88       99.36      2.80 o 
   1   8   2        9.83        9.76      1.30 o 
   2   8   2        0.95        0.20      0.81 o 
   3   8   2       72.50       82.08      2.50 o 
   4   8   2      204.85      211.51      6.39 o 
 -19   1   3        0.04       -0.46      0.46 o 
 -18   1   3        9.70        8.24      0.97 o 
 -17   1   3        1.80        2.47      0.45 o 
 -16   1   3        7.51        6.57      0.42 o 
 -15   1   3        6.15        9.05      0.54 o 
 -14   1   3      116.90      116.52      1.34 o 
 -13   1   3      262.98      270.30      2.62 o 
 -12   1   3       51.84       56.51      1.01 o 
 -11   1   3        0.44        2.12      0.31 o 
 -10   1   3       54.28       46.33      0.91 o 
  -9   1   3       11.96       15.22      0.71 o 
  -8   1   3     4405.46     4429.05     49.91 o 
  -7   1   3      177.13      170.67      2.12 o 
  -6   1   3     1817.69     1756.37     16.88 o 
  -5   1   3       40.56       35.85      1.16 o 
  -4   1   3        1.07       40.52     14.20 o 
  -3   1   3      272.64      285.29      4.59 o 
  -2   1   3      668.49      679.88      6.06 o 
  -1   1   3    43169.63    56514.96   1155.25 o 
   0   1   3     2350.35     2122.28     18.81 o 
   1   1   3      565.23      610.79      7.64 o 
   2   1   3      233.43      258.17      2.07 o 
   3   1   3     3039.60     2766.33     26.78 o 
   4   1   3      215.27      255.55      2.84 o 
   5   1   3        1.58        5.08      0.27 o 
   6   1   3     3041.48     3153.77     32.16 o 
   7   1   3      188.74      232.87      2.14 o 
   8   1   3       28.65       36.57      0.69 o 
   9   1   3      463.73      495.32      7.49 o 
  10   1   3      697.24      706.27     12.01 o 
  11   1   3      373.81      357.86      5.48 o 
  12   1   3        0.45        0.81      0.29 o 
  13   1   3      155.83      121.27      1.44 o 
  14   1   3        1.86        1.70      0.29 o 
  15   1   3       19.06       22.24      0.61 o 
  16   1   3       76.42       79.55      1.33 o 
  17   1   3        1.48        0.84      0.72 o 
  18   1   3      126.18      145.52      3.26 o 
 -18   2   3       19.79       22.89      0.83 o 
 -17   2   3      152.75      177.72      1.96 o 
 -16   2   3       18.78       26.54      0.78 o 
 -15   2   3       80.28       87.82      1.12 o 
 -14   2   3      239.75      221.13      4.98 o 
 -13   2   3      172.57      167.81      3.29 o 
 -12   2   3       39.61       33.62      0.91 o 
 -11   2   3      530.77      515.70      7.97 o 
 -10   2   3     1553.85     1462.51     29.01 o 
  -9   2   3      714.73      659.62     11.02 o 
  -8   2   3      632.11      639.31     10.04 o 
  -7   2   3       13.80       18.15      0.69 o 
  -6   2   3       18.82       23.83      0.71 o 
  -5   2   3        1.81        2.02      1.00 o 
  -4   2   3     1045.39     1309.05     11.39 o 
  -3   2   3      529.08      635.14      5.05 o 
  -2   2   3      101.61      100.67      1.29 o 
  -1   2   3     1261.36     1336.92     11.71 o 
   0   2   3      374.70      435.34      5.44 o 
   1   2   3      350.97      381.72      3.18 o 
   2   2   3       66.10       76.47      0.98 o 
   3   2   3       21.04       22.57      0.49 o 
   4   2   3       68.48      103.90      1.08 o 
   5   2   3      322.23      294.31      2.93 o 
   6   2   3        0.86        1.00      0.28 o 
   7   2   3        1.21        3.44      1.09 o 
   8   2   3       17.06       15.17      0.53 o 
   9   2   3      394.38      375.22      5.49 o 
  10   2   3      557.98      538.94      9.53 o 
  11   2   3      304.96      298.12      5.43 o 
  12   2   3        0.10        0.54      0.37 o 
  13   2   3       19.14       15.65      0.53 o 
  14   2   3        1.68        0.89      0.31 o 
  15   2   3        5.74        5.95      0.63 o 
  16   2   3      111.19      132.45      1.98 o 
  17   2   3      123.89      149.94      2.25 o 
  18   2   3       42.09       41.55      1.97 o 
 -18   3   3       21.93       22.38      1.31 o 
 -17   3   3       30.07       32.48      0.78 o 
 -16   3   3       29.67       25.81      0.99 o 
 -15   3   3       66.21       65.85      1.96 o 
 -14   3   3        8.35        9.80      0.61 o 
 -13   3   3      247.63      227.70      5.21 o 
 -12   3   3      221.26      216.88      3.68 o 
 -11   3   3      155.65      140.59      2.87 o 
 -10   3   3      139.62      133.47      2.16 o 
  -9   3   3        4.29        5.16      0.50 o 
  -8   3   3       64.64       61.69      1.14 o 
  -7   3   3        0.08        1.91      0.45 o 
  -6   3   3       35.30       27.37      0.84 o 
  -5   3   3       86.63       91.43      1.25 o 
  -4   3   3       44.45       52.65      1.03 o 
  -3   3   3        0.93        0.94      0.46 o 
  -2   3   3       10.90       19.46      0.66 o 
  -1   3   3       22.33       16.56      0.64 o 
   0   3   3       15.28       19.83      1.61 o 
   1   3   3     2452.77     2620.30     26.50 o 
   2   3   3       78.86       77.71      1.13 o 
   3   3   3       76.72      100.28      1.29 o 
   4   3   3      242.85      250.95      2.32 o 
   5   3   3       12.74       12.26      0.70 o 
   6   3   3       69.26       82.45      1.26 o 
   7   3   3      221.40      209.52      2.13 o 
   8   3   3     4012.90     3714.84     42.59 o 
   9   3   3       70.59       70.29      1.36 o 
  10   3   3      883.47      844.88     15.76 o 
  11   3   3      266.23      262.48      4.71 o 
  12   3   3       23.18       22.53      0.67 o 
  13   3   3       41.30       38.42      1.18 o 
  14   3   3       17.17       19.10      1.18 o 
  15   3   3      489.49      489.27     24.49 o 
  16   3   3       45.64       42.68      2.94 o 
  17   3   3      125.94      123.88      7.10 o 
 -17   4   3       31.12       26.72      3.95 o 
 -16   4   3        3.67        3.28      0.59 o 
 -15   4   3       19.38       22.23      0.81 o 
 -14   4   3       67.54       67.97      2.29 o 
 -13   4   3      413.48      398.29     10.10 o 
 -12   4   3      275.87      254.71      7.65 o 
 -11   4   3      220.28      214.69      5.04 o 
 -10   4   3        2.33        2.97      0.51 o 
  -9   4   3      407.24      360.24      3.99 o 
  -8   4   3      137.41      114.18      1.77 o 
  -7   4   3        0.02        0.34      0.47 o 
  -6   4   3      272.66      292.82      3.21 o 
  -5   4   3      246.73      253.69      2.84 o 
  -4   4   3       34.78       43.31      1.42 o 
  -3   4   3       37.40       36.39      1.00 o 
  -2   4   3      465.90      451.14      4.33 o 
  -1   4   3       42.87       40.97      1.15 o 
   0   4   3      269.32      284.96      2.98 o 
   1   4   3       47.03       56.93      1.47 o 
   2   4   3        7.75       12.08      0.95 o 
   3   4   3      447.76      463.03      4.78 o 
   4   4   3      159.18      159.98      2.06 o 
   5   4   3        4.19        3.21      0.54 o 
   6   4   3        0.66        1.53      0.47 o 
   7   4   3       69.22       76.52      1.63 o 
   8   4   3      301.85      293.67      3.08 o 
   9   4   3      222.36      213.74      2.51 o 
  10   4   3        8.15        7.13      0.64 o 
  11   4   3        4.17        5.57      0.45 o 
  12   4   3       20.05       19.77      0.95 o 
  13   4   3       11.83       12.78      1.11 o 
  14   4   3      215.28      208.38     12.02 o 
  15   4   3       58.69       61.69      3.76 o 
  16   4   3       24.13       22.61      1.49 o 
 -15   5   3        8.97        8.06      0.61 o 
 -14   5   3        9.76       11.78      0.77 o 
 -13   5   3      116.41      114.79      4.26 o 
 -12   5   3       27.67       28.79      0.84 o 
 -11   5   3      323.84      315.87      5.73 o 
 -10   5   3        0.56        0.35      0.41 o 
  -9   5   3        0.63        2.88      0.60 o 
  -8   5   3      182.23      163.11      2.16 o 
  -7   5   3      458.15      416.84      4.66 o 
  -6   5   3      236.77      216.94      2.52 o 
  -5   5   3       76.19       90.27      1.67 o 
  -4   5   3      125.73      146.17      2.34 o 
  -3   5   3      385.68      382.41      4.31 o 
  -2   5   3       91.88       91.37      1.76 o 
  -1   5   3      636.69      633.14      6.65 o 
   0   5   3     2694.78     2831.28     32.24 o 
   1   5   3      528.16      530.17      5.91 o 
   2   5   3      336.66      329.34      4.07 o 
   3   5   3      181.28      167.68      2.35 o 
   4   5   3        0.10        1.03      0.48 o 
   5   5   3      131.31      106.90      2.34 o 
   6   5   3       95.58       76.28      1.47 o 
   7   5   3      314.26      265.81      3.60 o 
   8   5   3        6.60        8.96      0.68 o 
   9   5   3       73.98       63.43      1.46 o 
  10   5   3        2.91        2.77      0.55 o 
  11   5   3       41.73       39.84      1.07 o 
  12   5   3       79.93       82.00      3.56 o 
  13   5   3       40.19       37.88      1.91 o 
  14   5   3       50.65       55.54      3.22 o 
 -13   6   3        1.62        2.25      0.61 o 
 -12   6   3        6.07        6.19      0.74 o 
 -11   6   3        4.46        2.08      0.59 o 
 -10   6   3      210.31      208.04      5.03 o 
  -9   6   3       13.49       10.06      1.02 o 
  -8   6   3       16.22       18.10      1.05 o 
  -7   6   3        2.88        1.53      0.60 o 
  -6   6   3        0.55        0.43      0.61 o 
  -5   6   3      115.39      106.65      1.96 o 
  -4   6   3      258.68      265.42      3.76 o 
  -3   6   3      230.12      250.69      3.64 o 
  -2   6   3      647.20      664.05      7.58 o 
  -1   6   3      113.62      116.59      2.38 o 
   0   6   3      537.69      560.89      6.30 o 
   1   6   3      132.29      130.23      2.45 o 
   2   6   3       26.92       24.99      1.16 o 
   3   6   3       40.13       43.68      1.42 o 
   4   6   3       27.37       29.84      1.48 o 
   5   6   3      506.07      493.78      6.36 o 
   6   6   3       23.98       21.16      1.12 o 
   7   6   3      110.87      102.25      2.72 o 
   8   6   3        0.67        0.62      0.64 o 
   9   6   3        4.93        5.55      0.70 o 
  10   6   3       15.23       17.22      0.89 o 
  11   6   3      287.37      284.32      5.95 o 
  12   6   3        6.36        6.91      1.00 o 
 -10   7   3      196.19      197.60      4.68 o 
  -9   7   3        1.18        1.34      0.77 o 
  -8   7   3      300.85      305.73      7.22 o 
  -7   7   3       42.73       43.76      1.46 o 
  -6   7   3        0.00        0.55      0.56 o 
  -5   7   3        8.29        6.97      1.18 o 
  -4   7   3        5.95        5.23      0.95 o 
  -3   7   3      324.08      341.19      5.08 o 
  -2   7   3       63.80       66.22      1.88 o 
  -1   7   3       99.00      104.75      2.33 o 
   0   7   3       13.61       12.50      1.12 o 
   1   7   3       21.88       23.74      1.30 o 
   2   7   3       14.35       16.13      1.07 o 
   3   7   3        0.85        0.80      0.72 o 
   4   7   3       53.26       50.54      1.63 o 
   5   7   3      157.18      150.37      3.18 o 
   6   7   3        0.01        0.76      0.71 o 
   7   7   3        3.99        5.53      0.83 o 
   8   7   3        7.51        7.13      0.86 o 
   9   7   3        6.44        6.33      0.83 o 
  -5   8   3       43.82       47.12      1.72 o 
  -4   8   3       37.65       40.96      1.83 o 
  -3   8   3        0.55        0.21      0.73 o 
  -2   8   3        5.17        5.95      1.13 o 
  -1   8   3       19.51       22.84      1.69 o 
   0   8   3        1.48        0.90      0.88 o 
   1   8   3        2.35        1.97      0.95 o 
   2   8   3       55.02       59.42      2.10 o 
   3   8   3       12.73       14.71      1.31 o 
   4   8   3        9.41       12.88      1.67 o 
 -19   0   4       12.10       12.59      1.80 o 
 -18   0   4       48.15       55.04      2.73 o 
 -17   0   4        6.58        5.38      1.05 o 
 -16   0   4       18.80       23.95      0.87 o 
 -15   0   4       60.65       56.28      1.39 o 
 -14   0   4        7.51       11.60      0.76 o 
 -13   0   4       18.16       21.91      1.12 o 
 -12   0   4      505.38      548.16      7.84 o 
 -11   0   4      587.64      637.12      7.41 o 
 -10   0   4      445.03      465.45      6.24 o 
  -9   0   4       85.80      121.83      2.56 o 
  -8   0   4     1147.39     1194.84     21.51 o 
  -7   0   4      975.55     1092.94     25.92 o 
  -6   0   4      798.48      780.20     17.85 o 
  -5   0   4       35.92       36.13      0.63 o 
  -4   0   4     1622.64     1435.30     16.64 o 
  -3   0   4       46.51       38.73     12.70 o 
  -2   0   4    60242.83    50205.50   9638.30 o 
  -1   0   4     9748.56     9613.05    174.46 o 
   0   0   4      300.01      318.25      4.15 o 
   1   0   4     1838.91     1594.64     18.21 o 
   2   0   4     1250.29     1144.77     12.55 o 
   3   0   4      575.29      608.03     15.26 o 
   4   0   4        7.44       25.42     14.22 o 
   5   0   4     5233.09     5272.90     92.24 o 
   6   0   4      886.41     1029.47     25.76 o 
   7   0   4      103.96      122.00      2.86 o 
   8   0   4      226.54      290.57      3.27 o 
   9   0   4        5.58        3.67      0.42 o 
  10   0   4      176.22      154.64      2.23 o 
  11   0   4        5.44       15.65      0.81 o 
  12   0   4     1269.32     1076.02     13.17 o 
  13   0   4      156.94      172.37      2.29 o 
  14   0   4        0.76        0.06      0.29 o 
  15   0   4        0.36        0.84      0.44 o 
  16   0   4        1.58        1.67      0.93 o 
  17   0   4       22.15       12.95      9.49 o 
  18   0   4      232.67      269.01      7.78 o 
 -19   1   4      163.00      175.73      2.74 o 
 -18   1   4       50.90       55.31      1.08 o 
 -17   1   4        1.62        0.82      0.42 o 
 -16   1   4      100.09       89.35      1.25 o 
 -15   1   4      183.92      166.09      1.81 o 
 -14   1   4      435.70      415.66      3.59 o 
 -13   1   4       63.65       67.09      0.95 o 
 -12   1   4      585.29      588.41      5.16 o 
 -11   1   4      194.52      173.81      1.80 o 
 -10   1   4     1634.66     1660.38     15.91 o 
  -9   1   4        1.21        3.60      0.40 o 
  -8   1   4      287.13      273.57      4.24 o 
  -7   1   4       22.50       24.93      0.42 o 
  -6   1   4       69.39       75.01      0.82 o 
  -5   1   4       36.70       45.16      0.82 o 
  -4   1   4     1186.20     1207.68      9.80 o 
  -3   1   4    10824.85    10390.23    140.56 o 
  -2   1   4     1907.35     1803.04     15.73 o 
  -1   1   4    15287.02    15673.16    233.81 o 
   0   1   4     1062.83     1000.49      7.95 o 
   1   1   4     1496.82     1433.56     12.25 o 
   2   1   4      261.55      260.58      2.01 o 
   3   1   4      116.49      136.47      1.80 o 
   4   1   4     1561.83     1488.93     16.96 o 
   5   1   4     1661.91     1655.45     19.04 o 
   6   1   4     1480.37     1565.46     17.08 o 
   7   1   4      103.22      115.05      1.13 o 
   8   1   4        2.65        3.66      0.48 o 
   9   1   4       49.62       39.17      0.83 o 
  10   1   4       10.37        5.36      0.52 o 
  11   1   4      202.81      218.01      3.14 o 
  12   1   4      135.48      101.59      1.64 o 
  13   1   4       50.39       38.03      0.68 o 
  14   1   4        3.79        6.01      0.32 o 
  15   1   4        4.96        6.00      0.54 o 
  16   1   4        6.11        5.49      0.91 o 
  17   1   4        4.38        7.04      1.79 o 
  18   1   4       67.66       75.90      2.33 o 
 -18   2   4      179.20      185.70      2.43 o 
 -17   2   4       80.16       89.59      1.46 o 
 -16   2   4        0.07        0.66      0.35 o 
 -15   2   4       62.55       55.54      0.95 o 
 -14   2   4       19.25       20.28      0.68 o 
 -13   2   4      143.77      143.56      2.82 o 
 -12   2   4       41.77       40.34      0.99 o 
 -11   2   4     4598.98     4146.89     93.57 o 
 -10   2   4      972.74      952.86     17.45 o 
  -9   2   4       96.05      100.47      1.57 o 
  -8   2   4       36.96       46.48      0.97 o 
  -7   2   4       84.79       82.56      1.21 o 
  -6   2   4      489.94      550.22      5.81 o 
  -5   2   4      236.46      262.78      2.19 o 
  -4   2   4     9245.31     9280.04    125.75 o 
  -3   2   4       66.27       76.50      0.90 o 
  -2   2   4       27.00       36.68      0.69 o 
  -1   2   4      117.33      165.03      2.35 o 
   0   2   4     2836.30     2664.07     26.74 o 
   1   2   4      194.98      232.98      2.00 o 
   2   2   4      583.02      666.44      5.34 o 
   3   2   4     1201.91     1413.23     12.39 o 
   4   2   4      304.47      294.94      2.32 o 
   5   2   4      300.44      278.44      2.96 o 
   6   2   4       32.89       44.91      3.78 o 
   7   2   4     1143.89     1251.00     20.11 o 
   8   2   4       12.89       15.71      0.52 o 
   9   2   4      938.69      901.88     16.08 o 
  10   2   4      428.80      438.45      7.65 o 
  11   2   4      206.10      210.48      3.71 o 
  12   2   4       57.47       49.23      1.20 o 
  13   2   4      174.04      173.99      3.90 o 
  14   2   4      152.87      137.78      4.41 o 
  15   2   4        0.33        0.69      0.37 o 
  16   2   4       83.31      101.87      1.99 o 
  17   2   4        2.91        2.43      0.92 o 
 -18   3   4       16.29       20.31      0.81 o 
 -17   3   4       42.59       48.55      1.26 o 
 -16   3   4       43.24       41.45      1.22 o 
 -15   3   4        4.29        4.68      0.49 o 
 -14   3   4       92.48       93.14      2.48 o 
 -13   3   4      422.70      403.92     13.67 o 
 -12   3   4      507.51      471.26      9.36 o 
 -11   3   4      737.50      707.88     14.87 o 
 -10   3   4       26.03       27.53      2.20 o 
  -9   3   4        1.22        0.82      0.41 o 
  -8   3   4       48.89       40.02      0.80 o 
  -7   3   4        2.41        1.89      0.46 o 
  -6   3   4        1.15        0.79      0.43 o 
  -5   3   4      437.34      504.70      4.41 o 
  -4   3   4      440.83      461.94      4.31 o 
  -3   3   4      322.95      285.25      2.65 o 
  -2   3   4       11.93        8.73      0.50 o 
  -1   3   4       19.83       24.66      0.97 o 
   0   3   4      530.00      573.01      5.07 o 
   1   3   4       59.61       85.88      1.36 o 
   2   3   4        4.05        3.39      0.63 o 
   3   3   4       14.12       19.78      0.68 o 
   4   3   4        1.12        0.46      0.34 o 
   5   3   4        2.23        1.82      0.40 o 
   6   3   4       10.38       14.42      0.72 o 
   7   3   4      212.67      205.92      2.25 o 
   8   3   4     1934.08     1878.57     27.96 o 
   9   3   4       33.62       27.63      0.76 o 
  10   3   4        0.07        0.37      0.37 o 
  11   3   4        0.05        0.42      0.33 o 
  12   3   4        2.55        3.04      0.40 o 
  13   3   4        0.07        0.18      0.45 o 
  14   3   4        3.10        4.31      0.72 o 
  15   3   4      157.02      167.67      9.10 o 
  16   3   4       21.81       20.52      1.53 o 
  17   3   4       24.81       28.20      1.91 o 
 -17   4   4       40.32       37.60      1.69 o 
 -16   4   4        4.18        3.99      0.51 o 
 -15   4   4       24.67       26.29      1.60 o 
 -14   4   4       26.25       26.22      0.88 o 
 -13   4   4      853.95      843.76     23.24 o 
 -12   4   4     1296.08     1280.88     32.23 o 
 -11   4   4        8.31        8.77      0.60 o 
 -10   4   4        5.03        5.90      0.58 o 
  -9   4   4       82.33       70.43      1.28 o 
  -8   4   4       52.42       42.75      1.08 o 
  -7   4   4       11.44       15.22      0.96 o 
  -6   4   4       76.32      123.29      2.00 o 
  -5   4   4      548.60      659.22      6.45 o 
  -4   4   4        1.26        1.31      0.46 o 
  -3   4   4      101.40      105.24      1.59 o 
  -2   4   4        1.08        1.53      0.56 o 
  -1   4   4      365.70      350.34      3.74 o 
   0   4   4      308.76      324.89      3.22 o 
   1   4   4      122.58      131.54      1.92 o 
   2   4   4        4.90        5.18      0.75 o 
   3   4   4      113.44      109.89      1.67 o 
   4   4   4        1.49        0.87      0.45 o 
   5   4   4       14.65       15.45      0.81 o 
   6   4   4        0.45        0.26      0.53 o 
   7   4   4      115.90      106.24      1.42 o 
   8   4   4      538.92      516.92      5.32 o 
   9   4   4       25.92       24.93      0.66 o 
  10   4   4      180.61      164.76      4.05 o 
  11   4   4        2.38        2.82      0.51 o 
  12   4   4      114.59      111.41      4.70 o 
  13   4   4       14.48       13.40      1.05 o 
  14   4   4        0.22        0.80      0.80 o 
  15   4   4       64.00       62.95      4.82 o 
  16   4   4       10.99        8.00      0.83 o 
 -15   5   4       44.74       43.71      1.37 o 
 -14   5   4       28.75       32.02      1.64 o 
 -13   5   4      122.40      124.31      3.87 o 
 -12   5   4       12.86       15.32      0.84 o 
 -11   5   4       65.84       63.86      1.77 o 
 -10   5   4       94.20       88.16      1.88 o 
  -9   5   4      144.10      127.48      1.90 o 
  -8   5   4       81.27       81.14      1.56 o 
  -7   5   4       20.05       14.92      0.84 o 
  -6   5   4       52.84       55.15      1.63 o 
  -5   5   4        1.84        1.80      0.60 o 
  -4   5   4      104.51      111.90      1.95 o 
  -3   5   4       34.53       41.11      1.34 o 
  -2   5   4      220.45      218.84      3.10 o 
  -1   5   4      631.11      659.15      7.49 o 
   0   5   4      116.66      105.25      2.25 o 
   1   5   4      913.14      903.02      9.83 o 
   2   5   4        9.00       10.03      0.84 o 
   3   5   4      173.86      167.48      2.33 o 
   4   5   4       31.36       37.92      1.16 o 
   5   5   4       33.19       30.70      1.06 o 
   6   5   4      230.41      192.22      2.87 o 
   7   5   4      144.42      111.79      1.60 o 
   8   5   4      230.56      197.91      2.55 o 
   9   5   4       48.40       46.84      1.23 o 
  10   5   4       31.56       30.49      1.04 o 
  11   5   4       15.31       14.82      0.75 o 
  12   5   4      120.94      116.39      2.83 o 
  13   5   4      103.81      114.05      4.84 o 
  14   5   4       58.50       58.50      3.58 o 
 -13   6   4       42.68       38.56      2.03 o 
 -12   6   4       74.79       80.53      2.41 o 
 -11   6   4      220.62      226.55      6.91 o 
 -10   6   4       42.08       35.71      1.35 o 
  -9   6   4       69.59       69.24      1.91 o 
  -8   6   4        2.90        3.62      0.67 o 
  -7   6   4        0.82        0.69      0.68 o 
  -6   6   4       25.02       22.30      1.05 o 
  -5   6   4       14.85       14.75      1.01 o 
  -4   6   4      790.99      818.27      8.88 o 
  -3   6   4      883.73      927.85      9.94 o 
  -2   6   4       61.84       59.95      1.88 o 
  -1   6   4      158.60      162.25      2.53 o 
   0   6   4        0.86        2.07      0.69 o 
   1   6   4       98.14      102.50      2.01 o 
   2   6   4       56.54       48.16      1.35 o 
   3   6   4      152.05      142.60      2.52 o 
   4   6   4      164.08      145.15      3.02 o 
   5   6   4       14.96       11.34      0.88 o 
   6   6   4        2.50        4.99      0.67 o 
   7   6   4        8.69        9.72      0.95 o 
   8   6   4       70.31       69.12      1.63 o 
   9   6   4       28.57       29.27      1.20 o 
  10   6   4        0.20        0.41      0.45 o 
  11   6   4       24.75       29.44      1.78 o 
  12   6   4       35.24       40.77      1.87 o 
 -10   7   4        1.79        2.19      0.73 o 
  -9   7   4        5.54        4.85      0.85 o 
  -8   7   4       36.44       33.98      1.46 o 
  -7   7   4       86.64       85.07      2.05 o 
  -6   7   4        0.46        0.84      0.61 o 
  -5   7   4        3.95        4.23      0.91 o 
  -4   7   4      240.17      250.71      5.31 o 
  -3   7   4        8.95        8.39      1.07 o 
  -2   7   4      103.88      104.85      2.65 o 
  -1   7   4        9.33       12.69      1.29 o 
   0   7   4      139.77      140.11      2.55 o 
   1   7   4       10.61       11.34      1.25 o 
   2   7   4       78.25       83.50      2.16 o 
   3   7   4       26.61       20.26      1.14 o 
   4   7   4        0.47        0.62      0.61 o 
   5   7   4        1.04       -0.27      0.64 o 
   6   7   4        4.89        3.89      0.77 o 
   7   7   4       21.42       24.15      1.48 o 
   8   7   4       20.69       20.81      1.24 o 
   9   7   4        2.72        2.65      0.82 o 
  -5   8   4       34.98       42.41      1.70 o 
  -4   8   4       37.32       39.92      2.03 o 
  -3   8   4       87.21       96.48      2.47 o 
  -2   8   4      102.93      117.15      2.72 o 
  -1   8   4       15.74       16.45      1.27 o 
   0   8   4        2.10        1.63      0.77 o 
   1   8   4       29.42       34.80      1.71 o 
   2   8   4       22.55       22.68      1.33 o 
   3   8   4       20.89       22.31      1.32 o 
   4   8   4        0.03        0.02      0.80 o 
 -19   1   5       52.84       60.73      1.72 o 
 -18   1   5       89.39      102.47      1.88 o 
 -17   1   5       83.35       87.87      1.29 o 
 -16   1   5        0.29        0.67      0.35 o 
 -15   1   5      148.30      127.45      1.53 o 
 -14   1   5       60.94       71.30      0.97 o 
 -13   1   5      211.46      212.94      1.97 o 
 -12   1   5      187.36      172.09      1.77 o 
 -11   1   5      696.20      685.13      5.91 o 
 -10   1   5       29.02       36.92      0.66 o 
  -9   1   5      834.14      887.65      9.09 o 
  -8   1   5      272.12      300.80      4.21 o 
  -7   1   5      116.99      104.05      1.05 o 
  -6   1   5      679.07      717.18      5.42 o 
  -5   1   5       12.52       17.97      0.38 o 
  -4   1   5      427.77      478.83      3.51 o 
  -3   1   5      874.72      850.60      8.45 o 
  -2   1   5     3543.59     3271.17     33.53 o 
  -1   1   5     6444.35     6109.96     72.44 o 
   0   1   5      111.55      103.61      2.05 o 
   1   1   5      794.33      805.94      9.76 o 
   2   1   5      678.91      715.51      8.46 o 
   3   1   5      962.24     1031.10     12.70 o 
   4   1   5       91.98       76.88      0.91 o 
   5   1   5       54.55       46.83      1.79 o 
   6   1   5      216.26      250.48      2.66 o 
   7   1   5      196.08      222.15      2.75 o 
   8   1   5       80.88       96.91      2.75 o 
   9   1   5     1851.52     1827.24     26.66 o 
  10   1   5      392.94      383.39      7.93 o 
  11   1   5      460.10      377.80      6.62 o 
  12   1   5      879.99      770.35     14.71 o 
  13   1   5       41.43       39.65      0.63 o 
  14   1   5        1.74        1.37      0.38 o 
  15   1   5        2.41        1.84      0.43 o 
  16   1   5      165.88      182.36      3.23 o 
  17   1   5        4.99        4.23      1.23 o 
  18   1   5      561.05      632.52     10.41 o 
 -18   2   5       57.93       63.54      2.35 o 
 -17   2   5        0.09        0.42      0.49 o 
 -16   2   5        0.04       -0.27      0.30 o 
 -15   2   5       15.51       19.27      0.62 o 
 -14   2   5      151.26      146.56      1.68 o 
 -13   2   5      267.34      236.95      4.34 o 
 -12   2   5       97.11       92.76      1.23 o 
 -11   2   5      118.78      128.06      2.41 o 
 -10   2   5       14.67       12.61      0.54 o 
  -9   2   5      282.36      293.32      4.52 o 
  -8   2   5      179.18      191.59      2.74 o 
  -7   2   5      299.79      289.87      3.46 o 
  -6   2   5       52.03       76.41      2.92 o 
  -5   2   5       36.10       39.79      0.72 o 
  -4   2   5     1045.07     1261.99     11.23 o 
  -3   2   5       68.97       64.16      0.84 o 
  -2   2   5     1258.41     1326.02     11.37 o 
  -1   2   5       58.49       65.91      0.89 o 
   0   2   5      103.29      139.25      1.52 o 
   1   2   5      236.84      294.72      2.49 o 
   2   2   5     1060.61     1173.84     13.49 o 
   3   2   5     2863.01     3025.43     31.23 o 
   4   2   5      352.66      439.81      4.38 o 
   5   2   5        1.90        3.39      0.31 o 
   6   2   5      130.93      113.98      1.76 o 
   7   2   5       60.96       51.31      0.98 o 
   8   2   5      106.75      100.97      1.58 o 
   9   2   5     2165.86     2102.12     30.60 o 
  10   2   5      542.53      534.62      9.11 o 
  11   2   5        2.58        2.09      0.27 o 
  12   2   5        6.38        7.06      0.31 o 
  13   2   5        5.32        5.30      0.67 o 
  14   2   5       17.38       15.30      1.62 o 
  15   2   5        0.13        0.21      0.42 o 
  16   2   5      213.28      245.50      3.38 o 
  17   2   5       15.23       19.00      1.66 o 
 -18   3   5        6.29        5.94      0.76 o 
 -17   3   5       81.14       84.46      1.72 o 
 -16   3   5        1.49        1.72      0.47 o 
 -15   3   5      207.16      211.17      6.38 o 
 -14   3   5      279.74      281.41      5.75 o 
 -13   3   5      795.91      763.33     17.79 o 
 -12   3   5       20.46       20.50      0.82 o 
 -11   3   5       23.05       20.23      0.87 o 
 -10   3   5      463.57      440.49     10.53 o 
  -9   3   5      185.17      170.27      2.97 o 
  -8   3   5        9.12       13.42      0.80 o 
  -7   3   5      649.86      713.37      7.97 o 
  -6   3   5      975.33     1130.36     10.58 o 
  -5   3   5       87.36      125.56      1.57 o 
  -4   3   5        1.51       11.54      1.03 o 
  -3   3   5      446.22      467.53      3.93 o 
  -2   3   5      559.30      593.73      5.37 o 
  -1   3   5        0.18        0.84      0.42 o 
   0   3   5      162.74      185.87      1.86 o 
   1   3   5     1411.07     1588.26     14.99 o 
   2   3   5     2277.11     2446.17     30.98 o 
   3   3   5        5.49        8.99      0.53 o 
   4   3   5       35.75       41.31      2.76 o 
   5   3   5       14.87       16.29      0.65 o 
   6   3   5       35.22       35.65      0.82 o 
   7   3   5      122.80      116.28      1.59 o 
   8   3   5     2022.86     2008.24     34.08 o 
   9   3   5     2061.95     2051.98     39.92 o 
  10   3   5      185.18      179.10      2.96 o 
  11   3   5      124.20      120.65      2.28 o 
  12   3   5        0.26        0.41      0.25 o 
  13   3   5      246.52      233.11     11.74 o 
  14   3   5       37.19       45.39      1.60 o 
  15   3   5      136.78      130.01      7.19 o 
  16   3   5       46.00       42.27      1.69 o 
 -17   4   5        4.05        5.15      1.32 o 
 -16   4   5       17.27       24.31      1.27 o 
 -15   4   5       14.72       17.51      1.16 o 
 -14   4   5      263.06      258.27      5.76 o 
 -13   4   5       84.38       83.00      2.66 o 
 -12   4   5        0.96        1.44      0.58 o 
 -11   4   5      653.34      627.19     13.63 o 
 -10   4   5       20.08       20.44      0.85 o 
  -9   4   5       83.95       68.07      1.23 o 
  -8   4   5      158.30      125.86      1.74 o 
  -7   4   5      720.15      736.30      7.01 o 
  -6   4   5      173.82      136.35      2.47 o 
  -5   4   5       60.09       66.55      1.28 o 
  -4   4   5      216.74      243.04      3.08 o 
  -3   4   5        1.54        1.27      0.61 o 
  -2   4   5       12.47       11.63      1.00 o 
  -1   4   5      550.55      522.87      5.14 o 
   0   4   5        5.42       14.54      0.95 o 
   1   4   5       58.63       85.58      1.76 o 
   2   4   5      451.42      516.09      5.15 o 
   3   4   5       32.63       37.26      1.06 o 
   4   4   5      119.70      105.12      1.55 o 
   5   4   5       48.01       47.03      1.17 o 
   6   4   5        0.16        0.39      0.36 o 
   7   4   5      296.09      307.24      3.14 o 
   8   4   5      939.99      927.43     10.15 o 
   9   4   5      359.25      332.51      4.01 o 
  10   4   5        1.58        1.53      0.32 o 
  11   4   5        1.29        1.34      0.27 o 
  12   4   5        0.46        0.63      0.67 o 
  13   4   5        3.99        4.64      0.78 o 
  14   4   5        0.06        1.44      0.74 o 
  15   4   5       33.58       31.31      2.49 o 
 -15   5   5        0.09        1.35      0.47 o 
 -14   5   5      172.08      187.64      4.13 o 
 -13   5   5      495.16      508.75     11.74 o 
 -12   5   5       71.22       64.09      2.63 o 
 -11   5   5       15.51       15.45      0.83 o 
 -10   5   5      151.57      138.37      2.47 o 
  -9   5   5       17.39       16.75      0.81 o 
  -8   5   5        0.54        0.72      0.49 o 
  -7   5   5       83.45       50.73      1.32 o 
  -6   5   5       95.83       72.23      1.56 o 
  -5   5   5       79.48       78.89      1.94 o 
  -4   5   5       88.61       86.14      1.55 o 
  -3   5   5       30.50       28.99      1.20 o 
  -2   5   5        1.03        3.15      0.96 o 
  -1   5   5      314.56      313.74      4.13 o 
   0   5   5      915.54      940.52      9.96 o 
   1   5   5      360.98      357.39      3.99 o 
   2   5   5      121.75      117.52      1.80 o 
   3   5   5      113.39      104.53      2.21 o 
   4   5   5       86.85       83.10      1.44 o 
   5   5   5       64.76       62.35      1.93 o 
   6   5   5      106.92       85.06      1.71 o 
   7   5   5      277.37      278.46      3.59 o 
   8   5   5       20.60       18.61      0.93 o 
   9   5   5       80.64       78.26      1.23 o 
  10   5   5        2.47        2.31      0.42 o 
  11   5   5      125.70      125.79      2.73 o 
  12   5   5        8.10        7.03      0.86 o 
  13   5   5      219.34      215.33      9.44 o 
  14   5   5      123.54      128.89      5.83 o 
 -13   6   5      106.12      102.54      3.20 o 
 -12   6   5        7.18        5.71      0.97 o 
 -11   6   5        3.20        3.17      0.70 o 
 -10   6   5       55.61       55.36      1.74 o 
  -9   6   5       14.99       17.72      1.20 o 
  -8   6   5        0.64        0.45      0.48 o 
  -7   6   5       17.18       14.74      1.05 o 
  -6   6   5       41.77       44.98      1.44 o 
  -5   6   5       63.85       63.91      1.49 o 
  -4   6   5       68.65       68.95      1.84 o 
  -3   6   5      363.93      381.67      4.94 o 
  -2   6   5       70.29       73.94      1.85 o 
  -1   6   5       23.76       23.71      1.13 o 
   0   6   5       60.71       63.48      1.45 o 
   1   6   5       51.63       56.03      1.58 o 
   2   6   5       30.31       28.69      1.09 o 
   3   6   5      109.96       99.52      2.19 o 
   4   6   5      363.75      344.28      4.46 o 
   5   6   5       25.95       19.95      1.13 o 
   6   6   5       10.71       12.80      0.84 o 
   7   6   5        7.71        7.29      0.73 o 
   8   6   5       13.02       12.90      0.79 o 
   9   6   5      126.99      126.67      2.41 o 
  10   6   5        2.70        3.45      1.14 o 
  11   6   5        0.90        0.38      0.81 o 
  12   6   5       15.38       18.90      1.60 o 
 -10   7   5        8.66        5.89      1.14 o 
  -9   7   5      139.41      135.24      5.39 o 
  -8   7   5        2.30        1.67      0.77 o 
  -7   7   5       19.24       22.72      1.10 o 
  -6   7   5        3.17        2.83      0.98 o 
  -5   7   5       36.89       40.28      1.47 o 
  -4   7   5        0.00       -0.71      0.71 o 
  -3   7   5       80.72       82.42      2.59 o 
  -2   7   5        8.86       10.05      1.02 o 
  -1   7   5      169.21      178.81      2.96 o 
   0   7   5        6.42        6.67      0.93 o 
   1   7   5       30.62       32.01      1.32 o 
   2   7   5        0.45        1.72      0.69 o 
   3   7   5        9.73        8.64      1.11 o 
   4   7   5       39.73       39.94      1.42 o 
   5   7   5      103.14      103.86      2.91 o 
   6   7   5       10.50       10.39      0.91 o 
   7   7   5        0.12        0.64      0.67 o 
   8   7   5      132.44      137.59      3.81 o 
   9   7   5      178.13      181.20      6.23 o 
  -4   8   5       55.39       62.20      1.71 o 
  -3   8   5        6.76        9.11      1.22 o 
  -2   8   5       60.51       68.01      2.06 o 
  -1   8   5        2.16        2.87      0.95 o 
   0   8   5        1.88        1.55      0.91 o 
   1   8   5       59.40       66.33      2.24 o 
   2   8   5       52.11       56.76      2.06 o 
   3   8   5       71.31       74.15      2.91 o 
 -19   0   6        4.70        6.20      4.15 o 
 -18   0   6        5.86        3.61      1.21 o 
 -17   0   6        2.13        1.97      1.07 o 
 -16   0   6       76.44       62.24      1.15 o 
 -15   0   6      122.86      114.58      1.78 o 
 -14   0   6       58.38       57.17      1.17 o 
 -13   0   6        5.41        7.03      0.65 o 
 -12   0   6       15.35       13.16      0.61 o 
 -11   0   6      236.93      272.95      3.40 o 
 -10   0   6      152.85      166.41      2.26 o 
  -9   0   6      747.90      875.34     10.22 o 
  -8   0   6      432.94      449.61      8.18 o 
  -7   0   6      286.86      281.14      4.72 o 
  -6   0   6      122.79      134.07      2.05 o 
  -5   0   6     2435.24     2281.92     42.96 o 
  -4   0   6     1453.63     1420.10     24.11 o 
  -3   0   6     1720.99     1607.68     21.80 o 
  -2   0   6    13297.94    13288.61    269.76 o 
  -1   0   6     8849.59     8052.85    144.34 o 
   0   0   6      124.65      122.96      3.23 o 
   1   0   6      690.16      761.22     14.70 o 
   2   0   6     2594.26     2336.94     30.78 o 
   3   0   6     2656.06     2420.84     31.54 o 
   4   0   6     3627.37     3346.33     47.92 o 
   5   0   6     4397.83     4418.32     67.91 o 
   6   0   6     1087.94     1120.34     49.22 o 
   7   0   6       94.26       65.17      2.10 o 
   8   0   6     1160.71     1263.52     38.49 o 
   9   0   6      422.14      424.46      4.78 o 
  10   0   6      646.55      735.45      8.40 o 
  11   0   6      654.87      497.25      5.62 o 
  12   0   6       14.35        6.80      0.40 o 
  13   0   6       38.15       46.23      0.92 o 
  14   0   6       77.12       64.69      2.88 o 
  15   0   6       24.70       29.89      2.28 o 
  16   0   6       21.76       16.22      2.00 o 
  17   0   6        8.95        6.00      4.29 o 
  18   0   6     1501.29     1696.52     36.36 o 
 -19   1   6       45.86       51.86      1.76 o 
 -18   1   6       87.41       97.16      2.49 o 
 -17   1   6       35.53       30.03      1.51 o 
 -16   1   6      101.06      101.52      1.36 o 
 -15   1   6       75.79       63.22      0.88 o 
 -14   1   6      291.70      298.91      2.69 o 
 -13   1   6       12.01       16.74      0.53 o 
 -12   1   6      197.85      185.57      1.77 o 
 -11   1   6      281.11      272.57      2.48 o 
 -10   1   6     1011.62     1128.27      9.96 o 
  -9   1   6      151.70      110.43     25.40 o 
  -8   1   6     2111.54     1999.17     27.16 o 
  -7   1   6        5.87        5.99      0.30 o 
  -6   1   6       35.15       35.19      0.53 o 
  -5   1   6      174.63      153.10      1.28 o 
  -4   1   6       19.83       13.82      0.38 o 
  -3   1   6     9284.24     9064.00    119.53 o 
  -2   1   6     5429.04     5145.39     58.48 o 
  -1   1   6    16278.72    16458.64    254.54 o 
   0   1   6     3390.49     3232.47     33.05 o 
   1   1   6        1.99        2.42      0.27 o 
   2   1   6      384.04      410.14      4.29 o 
   3   1   6        3.73        0.96      0.21 o 
   4   1   6      673.72      762.84      8.98 o 
   5   1   6      582.43      641.92      7.17 o 
   6   1   6      641.67      754.93      7.21 o 
   7   1   6       87.41       67.21      1.27 o 
   8   1   6       35.22       28.42      0.79 o 
   9   1   6       90.54       83.21      2.32 o 
  10   1   6      398.48      384.12      6.54 o 
  11   1   6      280.66      256.96      4.51 o 
  12   1   6      221.97      207.57      3.15 o 
  13   1   6        2.87        2.13      0.21 o 
  14   1   6       15.01       13.33      0.75 o 
  15   1   6        0.04        0.18      0.72 o 
  16   1   6       40.41       47.22      1.79 o 
  17   1   6      101.14      120.04      2.99 o 
 -18   2   6      153.40      172.02      3.21 o 
 -17   2   6       14.01       17.84      0.71 o 
 -16   2   6      144.19      149.80      2.33 o 
 -15   2   6       15.61       15.89      0.57 o 
 -14   2   6      226.42      221.10      2.67 o 
 -13   2   6       55.21       54.35      1.13 o 
 -12   2   6      744.94      730.33     13.83 o 
 -11   2   6      763.07      731.37     12.93 o 
 -10   2   6       81.21       71.07      1.00 o 
  -9   2   6      501.62      527.94      7.44 o 
  -8   2   6      191.75      192.94      2.29 o 
  -7   2   6      451.05      434.20      6.34 o 
  -6   2   6      111.83      110.38      1.28 o 
  -5   2   6       87.88      100.29      1.02 o 
  -4   2   6     1143.05     1267.17     11.07 o 
  -3   2   6      184.00      163.57      1.46 o 
  -2   2   6     3012.61     3135.37     34.42 o 
  -1   2   6       14.76        8.07      0.53 o 
   0   2   6      537.87      597.28      4.83 o 
   1   2   6      767.52      864.79      7.00 o 
   2   2   6     1591.97     1741.41     16.53 o 
   3   2   6     2272.87     2294.16     27.67 o 
   4   2   6       16.06       23.23      0.49 o 
   5   2   6      269.82      369.77      5.03 o 
   6   2   6       14.86       21.62      0.48 o 
   7   2   6      324.45      315.25      4.12 o 
   8   2   6     1675.52     1601.75     38.28 o 
   9   2   6     2319.02     2290.20     60.42 o 
  10   2   6     1085.34     1033.91     33.40 o 
  11   2   6        6.97        4.55      0.58 o 
  12   2   6        7.18        5.57      0.56 o 
  13   2   6        5.21        7.36      0.67 o 
  14   2   6       23.46       29.57      0.98 o 
  15   2   6       61.72       62.40      2.94 o 
  16   2   6      200.58      210.85      3.84 o 
  17   2   6      158.24      171.59      5.39 o 
 -18   3   6        6.88        7.08      0.86 o 
 -17   3   6        0.22        1.52      0.73 o 
 -16   3   6      148.32      153.63      3.12 o 
 -15   3   6       32.33       25.16      1.03 o 
 -14   3   6       67.13       65.95      2.81 o 
 -13   3   6        1.36        2.33      0.34 o 
 -12   3   6       13.27       13.80      0.66 o 
 -11   3   6       39.26       39.96      1.16 o 
 -10   3   6      458.06      385.18      8.34 o 
  -9   3   6       12.61       19.39      0.74 o 
  -8   3   6        3.12        4.68      0.55 o 
  -7   3   6        0.10        1.13      0.73 o 
  -6   3   6      151.15      173.52      1.92 o 
  -5   3   6       95.02      104.59      1.50 o 
  -4   3   6       43.23       53.91      0.98 o 
  -3   3   6      409.99      385.64      3.40 o 
  -2   3   6        8.86       14.79      0.73 o 
  -1   3   6      966.86     1045.43      9.35 o 
   0   3   6      339.83      416.18      3.63 o 
   1   3   6       57.33       78.28      1.24 o 
   2   3   6      198.16      190.76      1.97 o 
   3   3   6        4.73        7.12      0.53 o 
   4   3   6      156.80      168.20      1.70 o 
   5   3   6      160.52      162.81      1.76 o 
   6   3   6      379.30      339.14      3.27 o 
   7   3   6       61.94       58.53      0.96 o 
   8   3   6      301.75      303.19      5.21 o 
   9   3   6        1.40        1.01      0.27 o 
  10   3   6        0.98        0.41      0.31 o 
  11   3   6      149.54      144.36      4.27 o 
  12   3   6        2.47        2.84      0.61 o 
  13   3   6       27.90       24.47      1.19 o 
  14   3   6        1.73        1.17      0.67 o 
  15   3   6       70.09       66.43      4.67 o 
  16   3   6        6.59        5.72      0.78 o 
 -17   4   6       96.67      110.80      2.82 o 
 -16   4   6       13.45       15.14      1.49 o 
 -15   4   6        0.07        0.57      0.37 o 
 -14   4   6      190.32      181.38      4.57 o 
 -13   4   6      385.18      380.01      7.97 o 
 -12   4   6        6.06        5.96      0.63 o 
 -11   4   6      242.58      214.85      5.81 o 
 -10   4   6       42.57       31.92      0.92 o 
  -9   4   6        7.72       11.27      0.62 o 
  -8   4   6       92.25       62.53      1.23 o 
  -7   4   6       47.41       36.39      1.04 o 
  -6   4   6      119.30      102.62      1.61 o 
  -5   4   6        3.72        9.58      0.77 o 
  -4   4   6       47.17       41.47      1.10 o 
  -3   4   6      425.86      424.71      4.39 o 
  -2   4   6      667.70      654.23      6.75 o 
  -1   4   6      797.20      768.54      7.56 o 
   0   4   6     4054.08     4042.49     47.38 o 
   1   4   6     1664.38     1742.12     17.39 o 
   2   4   6       90.53      101.61      1.79 o 
   3   4   6      203.18      201.14      2.69 o 
   4   4   6        0.04        1.03      0.40 o 
   5   4   6      241.51      205.68      2.50 o 
   6   4   6     1042.98      928.74      8.80 o 
   7   4   6     3863.25     3696.82     43.19 o 
   8   4   6      739.85      694.53      6.78 o 
   9   4   6        3.51        3.02      0.42 o 
  10   4   6       37.79       32.03      0.66 o 
  11   4   6       33.97       34.63      1.45 o 
  12   4   6       28.23       26.92      1.70 o 
  13   4   6        0.08        0.45      0.56 o 
  14   4   6      122.47      115.51      6.44 o 
  15   4   6       53.78       47.80      4.60 o 
 -15   5   6        0.40        0.37      0.51 o 
 -14   5   6       32.89       34.66      1.49 o 
 -13   5   6        0.08        0.22      0.42 o 
 -12   5   6       78.51       75.20      2.67 o 
 -11   5   6       27.39       28.54      0.95 o 
 -10   5   6       64.41       54.17      1.45 o 
  -9   5   6       38.00       29.34      1.00 o 
  -8   5   6      149.88      129.82      2.08 o 
  -7   5   6      462.59      393.95      4.03 o 
  -6   5   6      267.44      239.76      2.63 o 
  -5   5   6        0.18        0.31      0.49 o 
  -4   5   6       18.21       16.62      1.23 o 
  -3   5   6      357.32      359.34      4.17 o 
  -2   5   6      245.52      239.06      3.25 o 
  -1   5   6      886.85      896.43      9.48 o 
   0   5   6     1613.93     1674.80     18.06 o 
   1   5   6      209.89      214.65      2.92 o 
   2   5   6        0.61        0.90      0.50 o 
   3   5   6        5.02        5.81      0.69 o 
   4   5   6      118.13       92.81      1.76 o 
   5   5   6       18.07       14.73      0.79 o 
   6   5   6      129.12      105.51      2.04 o 
   7   5   6       89.40       75.60      1.41 o 
   8   5   6        7.80        7.51      0.59 o 
   9   5   6        1.39        1.17      0.39 o 
  10   5   6       46.62       47.99      1.60 o 
  11   5   6       49.60       48.72      1.88 o 
  12   5   6       11.22       10.01      1.77 o 
  13   5   6        2.20        1.05      0.80 o 
  14   5   6       16.74       13.58      1.33 o 
 -13   6   6      113.13      116.43      3.75 o 
 -12   6   6       26.60       20.70      1.02 o 
 -11   6   6       60.55       62.14      2.32 o 
 -10   6   6       12.38       11.86      0.78 o 
  -9   6   6        0.68        0.67      0.64 o 
  -8   6   6       29.68       26.23      1.18 o 
  -7   6   6       38.85       39.65      1.31 o 
  -6   6   6      155.35      151.62      2.38 o 
  -5   6   6        3.66        3.75      0.86 o 
  -4   6   6      108.33      123.61      2.55 o 
  -3   6   6      298.87      319.19      3.82 o 
  -2   6   6      358.19      375.12      4.23 o 
  -1   6   6       34.03       33.54      1.47 o 
   0   6   6      133.29      131.34      2.09 o 
   1   6   6       40.05       43.27      1.53 o 
   2   6   6       36.61       34.69      1.17 o 
   3   6   6       43.29       45.51      1.31 o 
   4   6   6      109.12       99.91      1.92 o 
   5   6   6      223.82      204.63      3.24 o 
   6   6   6       69.04       59.17      1.66 o 
   7   6   6       34.41       29.19      1.26 o 
   8   6   6        0.05        0.35      0.52 o 
   9   6   6       73.75       71.20      2.03 o 
  10   6   6      310.86      324.95      5.41 o 
  11   6   6       12.92       18.92      1.53 o 
 -10   7   6      278.12      278.91      9.35 o 
  -9   7   6      436.57      448.56     11.04 o 
  -8   7   6       13.29       14.92      1.26 o 
  -7   7   6       23.00       20.40      1.11 o 
  -6   7   6       12.63       12.58      1.11 o 
  -5   7   6       75.14       67.96      1.82 o 
  -4   7   6      684.06      708.79      8.75 o 
  -3   7   6      444.10      475.25      6.63 o 
  -2   7   6      250.85      261.68      4.78 o 
  -1   7   6      195.71      206.22      3.18 o 
   0   7   6       42.99       39.95      1.91 o 
   1   7   6        1.21        2.34      0.75 o 
   2   7   6      106.83      104.18      3.04 o 
   3   7   6       92.99       87.46      2.23 o 
   4   7   6       45.84       45.39      2.82 o 
   5   7   6        7.46        8.76      0.99 o 
   6   7   6       41.61       40.68      1.85 o 
   7   7   6       31.75       31.56      1.52 o 
   8   7   6       21.42       24.00      1.29 o 
  -4   8   6       14.31       12.83      1.48 o 
  -3   8   6       12.31       15.16      1.31 o 
  -2   8   6       39.00       44.71      1.77 o 
  -1   8   6        0.50        1.16      0.82 o 
   0   8   6        0.00       -0.70      0.83 o 
   1   8   6       10.69       10.59      1.18 o 
   2   8   6       24.82       24.94      1.44 o 
 -19   1   7      127.19      136.88      2.63 o 
 -18   1   7        2.24        1.80      0.81 o 
 -17   1   7       34.76       31.88      1.33 o 
 -16   1   7      216.69      218.79      2.54 o 
 -15   1   7        0.24        0.86      0.57 o 
 -14   1   7        7.94        6.14      0.41 o 
 -13   1   7       41.45       46.32      0.79 o 
 -12   1   7     1770.59     1867.19     17.98 o 
 -11   1   7      103.20      101.85      1.15 o 
 -10   1   7      210.89      253.05      4.34 o 
  -9   1   7      117.46      114.90      1.09 o 
  -8   1   7      199.86      187.78      2.04 o 
  -7   1   7        0.29        1.46      0.20 o 
  -6   1   7        2.58        1.58      0.16 o 
  -5   1   7     1876.92     1903.02     30.58 o 
  -4   1   7       13.09       13.52      0.53 o 
  -3   1   7     8148.37     8135.95    104.62 o 
  -2   1   7     3332.26     3021.98     30.34 o 
  -1   1   7     5103.98     4627.04     50.98 o 
   0   1   7      619.65      584.29      5.14 o 
   1   1   7      363.38      356.35      2.70 o 
   2   1   7     1225.43     1287.07     14.47 o 
   3   1   7      406.55      432.29      8.16 o 
   4   1   7     1726.74     1863.60     21.39 o 
   5   1   7      996.78     1104.86     10.66 o 
   6   1   7      518.00      571.68     10.51 o 
   7   1   7      570.80      599.92     11.26 o 
   8   1   7       47.26       48.56      1.55 o 
   9   1   7       86.27       95.71      2.41 o 
  10   1   7       10.30       12.53      0.72 o 
  11   1   7      767.28      626.80     17.26 o 
  12   1   7      111.87      115.71      3.35 o 
  13   1   7        1.09        0.63      0.32 o 
  14   1   7        4.99        4.01      0.49 o 
  15   1   7       13.37       14.56      3.07 o 
  16   1   7        0.26       -0.33      0.75 o 
  17   1   7       44.53       46.70      2.80 o 
 -18   2   7      138.31      158.67      2.95 o 
 -17   2   7       45.80       46.68      2.00 o 
 -16   2   7        8.04       11.69      0.65 o 
 -15   2   7      145.47      136.36      1.67 o 
 -14   2   7       59.68       59.34      0.91 o 
 -13   2   7      449.92      449.27      4.07 o 
 -12   2   7      537.84      517.62      9.75 o 
 -11   2   7     2486.98     2463.40     38.09 o 
 -10   2   7       77.04       76.33      1.17 o 
  -9   2   7       40.02       31.75      0.62 o 
  -8   2   7        1.87        0.52      0.27 o 
  -7   2   7        4.77        4.16      0.36 o 
  -6   2   7      671.14      762.16      6.42 o 
  -5   2   7      270.67      280.33      2.35 o 
  -4   2   7     2659.60     2750.90     29.74 o 
  -3   2   7      366.88      394.29      3.52 o 
  -2   2   7      934.80     1175.76     10.04 o 
  -1   2   7       48.32       52.80      0.77 o 
   0   2   7      299.76      357.78      2.96 o 
   1   2   7      274.32      316.73      2.68 o 
   2   2   7       65.09       61.08      0.86 o 
   3   2   7      172.53      196.01      1.81 o 
   4   2   7        0.24        0.54      0.20 o 
   5   2   7      252.06      232.21      2.27 o 
   6   2   7      207.46      197.74      3.21 o 
   7   2   7      278.30      264.13      5.95 o 
   8   2   7      126.94      107.22      2.97 o 
   9   2   7      949.40      892.45     23.30 o 
  10   2   7        3.00        6.46      0.63 o 
  11   2   7      535.90      473.07     15.54 o 
  12   2   7       44.17       31.62      1.25 o 
  13   2   7       29.37       30.00      0.93 o 
  14   2   7       72.30       81.59      3.55 o 
  15   2   7       99.55      106.93      4.89 o 
  16   2   7       11.88       16.60      1.42 o 
  17   2   7       15.18       15.25      2.03 o 
 -18   3   7        0.28        0.69      0.87 o 
 -17   3   7        4.74        6.67      1.10 o 
 -16   3   7        1.36        1.93      0.49 o 
 -15   3   7       78.08       76.18      2.22 o 
 -14   3   7        0.02       -0.19      0.32 o 
 -13   3   7       26.59       25.82      1.18 o 
 -12   3   7       17.15       15.46      0.71 o 
 -11   3   7       16.97       13.99      0.88 o 
 -10   3   7      163.53      154.54      2.14 o 
  -9   3   7      246.57      227.70      5.23 o 
  -8   3   7      326.25      309.30      5.66 o 
  -7   3   7      295.75      261.45      2.92 o 
  -6   3   7      704.06      730.18      6.74 o 
  -5   3   7       12.34       15.22      0.71 o 
  -4   3   7        4.22       10.48      0.66 o 
  -3   3   7        8.54        6.28      0.53 o 
  -2   3   7       89.60       79.02      1.28 o 
  -1   3   7     1488.02     1574.95     15.11 o 
   0   3   7      440.44      464.97      4.15 o 
   1   3   7      581.42      563.90      5.01 o 
   2   3   7       36.82       53.34      1.03 o 
   3   3   7       61.43       61.10      1.17 o 
   4   3   7       76.44       91.09      1.29 o 
   5   3   7      203.86      202.54      2.38 o 
   6   3   7       28.56       28.68      0.70 o 
   7   3   7     1310.06     1302.87     18.00 o 
   8   3   7      450.25      430.14      7.15 o 
   9   3   7      138.59      123.66      2.30 o 
  10   3   7        4.28        3.57      0.59 o 
  11   3   7      217.07      205.47      8.18 o 
  12   3   7        5.40        4.53      0.65 o 
  13   3   7       68.45       74.29      3.42 o 
  14   3   7      128.36      123.55      6.86 o 
  15   3   7      157.71      147.74      9.27 o 
  16   3   7       32.53       40.10      2.51 o 
 -16   4   7       13.04       14.06      1.57 o 
 -15   4   7       17.53       13.09      1.27 o 
 -14   4   7      172.39      159.35      3.47 o 
 -13   4   7      135.57      124.92      3.14 o 
 -12   4   7      341.99      339.64      5.87 o 
 -11   4   7      410.52      389.28      6.64 o 
 -10   4   7      244.62      223.80      6.04 o 
  -9   4   7       55.09       55.20      1.41 o 
  -8   4   7      112.06       97.36      1.48 o 
  -7   4   7      530.29      525.47      5.02 o 
  -6   4   7      573.72      581.15      5.36 o 
  -5   4   7      281.13      304.64      3.34 o 
  -4   4   7     1196.16     1238.24     12.35 o 
  -3   4   7      418.00      450.15      4.79 o 
  -2   4   7       32.55       27.48      0.99 o 
  -1   4   7        8.14       10.84      0.83 o 
   0   4   7       10.61       11.04      0.94 o 
   1   4   7        1.93        2.48      0.73 o 
   2   4   7      247.49      274.64      3.27 o 
   3   4   7        2.53        8.99      0.68 o 
   4   4   7      247.64      227.23      3.20 o 
   5   4   7       24.18       29.57      0.94 o 
   6   4   7      289.42      334.95      3.47 o 
   7   4   7      208.60      240.91      2.66 o 
   8   4   7        3.19        2.55      0.44 o 
   9   4   7       79.11       72.39      1.20 o 
  10   4   7       91.35       80.87      2.75 o 
  11   4   7       16.61       14.56      1.13 o 
  12   4   7      304.66      301.24     12.21 o 
  13   4   7      448.05      457.69     24.39 o 
  14   4   7      311.06      312.15     21.19 o 
  15   4   7        4.91        6.07      0.84 o 
 -15   5   7       98.28      105.99      2.23 o 
 -14   5   7      193.51      194.66      4.75 o 
 -13   5   7      195.27      195.11      3.81 o 
 -12   5   7      218.65      223.00      4.84 o 
 -11   5   7       40.50       41.39      1.28 o 
 -10   5   7       48.42       44.48      1.27 o 
  -9   5   7       15.64       14.00      0.82 o 
  -8   5   7       14.79       13.67      0.88 o 
  -7   5   7       27.69       24.86      0.93 o 
  -6   5   7      197.02      198.44      2.51 o 
  -5   5   7       40.80       40.99      1.35 o 
  -4   5   7        1.74        2.96      0.68 o 
  -3   5   7       40.41       40.14      1.10 o 
  -2   5   7      494.52      520.39      5.61 o 
  -1   5   7      153.09      153.15      2.25 o 
   0   5   7      246.54      228.45      2.68 o 
   1   5   7       55.84       53.15      1.24 o 
   2   5   7       41.68       46.57      1.26 o 
   3   5   7       44.72       37.37      0.97 o 
   4   5   7       66.00       55.80      1.32 o 
   5   5   7        9.99        4.43      0.67 o 
   6   5   7       28.04       16.49      0.75 o 
   7   5   7      159.78      136.61      2.12 o 
   8   5   7        2.44        2.10      0.41 o 
   9   5   7       30.87       31.56      0.85 o 
  10   5   7      203.79      209.14      3.50 o 
  11   5   7       88.03       92.28      2.89 o 
  12   5   7       77.31       82.65      2.24 o 
  13   5   7       10.03       11.03      1.03 o 
 -13   6   7      198.25      200.96      4.77 o 
 -12   6   7       75.75       75.80      3.66 o 
 -11   6   7        2.56        2.18      0.67 o 
 -10   6   7        2.26        2.66      0.60 o 
  -9   6   7        4.87        3.84      0.68 o 
  -8   6   7      174.45      183.08      2.53 o 
  -7   6   7       28.15       29.12      1.35 o 
  -6   6   7        0.04       -0.26      0.49 o 
  -5   6   7       87.07       98.76      1.79 o 
  -4   6   7        2.76        3.01      0.84 o 
  -3   6   7      109.23      117.22      2.34 o 
  -2   6   7       16.07       17.44      1.05 o 
  -1   6   7      134.71      143.95      2.15 o 
   0   6   7        0.34        1.73      0.60 o 
   1   6   7       65.01       62.85      1.56 o 
   2   6   7       23.05       22.94      1.04 o 
   3   6   7       61.43       57.41      1.67 o 
   4   6   7       19.53       19.40      1.16 o 
   5   6   7       60.83       60.38      1.49 o 
   6   6   7        7.58        6.96      0.73 o 
   7   6   7       21.76       24.28      1.21 o 
   8   6   7      112.12      107.68      3.10 o 
   9   6   7        0.03        0.20      0.99 o 
  10   6   7        2.25        2.62      1.01 o 
  11   6   7       68.05       75.17      2.08 o 
 -10   7   7      213.97      205.13     10.13 o 
  -9   7   7       76.60       75.11      2.84 o 
  -8   7   7       75.79       70.32      1.92 o 
  -7   7   7        0.63        0.71      0.74 o 
  -6   7   7       17.73       18.49      1.38 o 
  -5   7   7      377.24      404.73      5.40 o 
  -4   7   7      228.28      222.55      3.73 o 
  -3   7   7       21.73       28.76      1.49 o 
  -2   7   7        2.91        4.43      0.97 o 
  -1   7   7      376.28      398.08      5.29 o 
   0   7   7      143.75      153.61      3.21 o 
   1   7   7        0.46        0.84      0.67 o 
   2   7   7       46.79       39.16      1.47 o 
   3   7   7      618.05      646.18      8.25 o 
   4   7   7      215.25      241.31      3.82 o 
   5   7   7        0.05        0.65      0.54 o 
   6   7   7      142.26      148.43      2.69 o 
   7   7   7       71.67       68.46      1.80 o 
   8   7   7        0.76        0.77      0.85 o 
  -3   8   7       35.27       39.97      1.93 o 
  -2   8   7        0.82        0.33      0.75 o 
  -1   8   7        0.50        0.74      1.10 o 
   0   8   7       36.85       38.66      1.60 o 
   1   8   7        1.79        2.56      0.79 o 
 -19   0   8      159.77      181.00      4.96 o 
 -18   0   8       10.19       11.39      1.70 o 
 -17   0   8      319.81      333.75      7.51 o 
 -16   0   8       81.55       83.71      2.60 o 
 -15   0   8       12.69       17.19      0.67 o 
 -14   0   8      413.81      438.39      6.93 o 
 -13   0   8     1474.43     1599.45     21.80 o 
 -12   0   8      212.80      193.78      2.68 o 
 -11   0   8      705.71      710.62     13.33 o 
 -10   0   8      589.65      574.09      9.63 o 
  -9   0   8      186.35      189.21      2.19 o 
  -8   0   8       13.43       12.08      1.16 o 
  -7   0   8      351.11      356.51      6.57 o 
  -6   0   8      523.73      622.21     10.70 o 
  -5   0   8       42.88       36.06      1.26 o 
  -4   0   8     3178.39     2654.31     68.81 o 
  -3   0   8      397.94      343.19      3.43 o 
  -2   0   8        0.20        1.91      0.37 o 
  -1   0   8        6.87        8.80      0.52 o 
   0   0   8       64.66       55.03      0.86 o 
   1   0   8       32.66       30.08      0.86 o 
   2   0   8      971.52      945.77     10.37 o 
   3   0   8     1603.77     1481.62     33.89 o 
   4   0   8        2.05        4.90      0.69 o 
   5   0   8      194.50      216.29      3.25 o 
   6   0   8       71.84       98.53      2.14 o 
   7   0   8       48.77       57.49      3.10 o 
   8   0   8      109.49      101.00      1.59 o 
   9   0   8       50.77       70.50      1.97 o 
  10   0   8      639.05      553.63      5.96 o 
  11   0   8       26.12       17.30      0.50 o 
  12   0   8       31.31       18.53      1.32 o 
  13   0   8        2.31        2.25      1.09 o 
  14   0   8        6.91        6.54      1.38 o 
  15   0   8       21.74       26.30      3.39 o 
  16   0   8       50.12       69.79      3.12 o 
  17   0   8      217.38      233.61      6.76 o 
 -19   1   8       61.11       68.88      1.96 o 
 -18   1   8        0.79        0.98      0.93 o 
 -17   1   8       81.57       75.40      2.40 o 
 -16   1   8       52.03       47.79      1.83 o 
 -15   1   8      109.29      105.91      1.56 o 
 -14   1   8      738.70      756.33      6.70 o 
 -13   1   8        1.76        1.23      0.27 o 
 -12   1   8       22.50       21.89      0.67 o 
 -11   1   8      125.77      144.08      1.29 o 
 -10   1   8      124.97      125.76      1.22 o 
  -9   1   8        2.44        1.25      0.15 o 
  -8   1   8        0.49        1.40      0.36 o 
  -7   1   8      633.27      719.22      8.14 o 
  -6   1   8       34.41       36.69      0.67 o 
  -5   1   8      674.21      725.70     14.41 o 
  -4   1   8      308.42      332.83      2.75 o 
  -3   1   8      758.37      863.08      6.95 o 
  -2   1   8      531.70      613.13      5.50 o 
  -1   1   8     3463.70     3361.04     34.30 o 
   0   1   8      310.76      339.22      2.56 o 
   1   1   8     1484.16     1543.44     13.32 o 
   2   1   8     1337.04     1514.52     13.07 o 
   3   1   8      657.57      679.59      8.83 o 
   4   1   8      860.77      985.79      9.85 o 
   5   1   8        1.52        4.98      0.92 o 
   6   1   8      987.15     1028.65     18.11 o 
   7   1   8      362.67      340.47      7.06 o 
   8   1   8      645.01      625.20     14.90 o 
   9   1   8      901.05      856.33     21.85 o 
  10   1   8      119.49       86.92      2.22 o 
  11   1   8      411.64      322.43      7.78 o 
  12   1   8       61.08       49.69      1.26 o 
  13   1   8        7.98        6.98      0.54 o 
  14   1   8        2.05        2.28      0.82 o 
  15   1   8        6.69        9.50      2.12 o 
  16   1   8        0.15       -0.26      0.81 o 
  17   1   8       77.35       86.75      3.90 o 
 -18   2   8        1.51        1.34      0.73 o 
 -17   2   8       35.33       31.26      1.47 o 
 -16   2   8      214.32      214.12      3.84 o 
 -15   2   8        9.82       10.26      0.79 o 
 -14   2   8        8.44        8.83      0.43 o 
 -13   2   8      373.10      355.24      3.08 o 
 -12   2   8       47.41       41.34      1.48 o 
 -11   2   8       68.02       63.53      1.23 o 
 -10   2   8      251.66      260.78      5.00 o 
  -9   2   8      256.39      278.74      4.01 o 
  -8   2   8        2.12        2.67      0.30 o 
  -7   2   8       82.01       82.71      1.38 o 
  -6   2   8      449.59      556.62      6.52 o 
  -5   2   8       16.42       10.38      0.50 o 
  -4   2   8      250.74      271.38      2.56 o 
  -3   2   8      433.05      518.81      4.39 o 
  -2   2   8      139.54      167.26      2.75 o 
  -1   2   8        2.29        3.86      1.03 o 
   0   2   8      338.63      356.79      2.97 o 
   1   2   8     3863.01     4036.84     44.79 o 
   2   2   8      285.06      316.43      3.88 o 
   3   2   8      236.25      229.85      2.61 o 
   4   2   8        0.90        1.51      0.39 o 
   5   2   8      180.57      207.25      2.61 o 
   6   2   8       35.48       42.30      1.33 o 
   7   2   8     1349.29     1263.27     28.45 o 
   8   2   8     3056.74     2985.90     44.69 o 
   9   2   8       14.15       12.53      0.76 o 
  10   2   8       20.63       16.40      0.77 o 
  11   2   8       85.40       65.40      1.69 o 
  12   2   8       48.54       39.00      1.77 o 
  13   2   8       33.97       30.58      1.56 o 
  14   2   8      191.86      218.75      8.48 o 
  15   2   8      155.29      154.00     14.76 o 
  16   2   8       78.78       91.45      2.88 o 
 -17   3   8        0.00       -0.28      0.80 o 
 -16   3   8        9.05        8.37      0.64 o 
 -15   3   8        3.18        3.12      0.62 o 
 -14   3   8       54.98       52.70      2.04 o 
 -13   3   8        8.48        7.76      0.43 o 
 -12   3   8       18.39       15.35      0.63 o 
 -11   3   8       18.56       17.57      0.58 o 
 -10   3   8        4.01        5.82      0.45 o 
  -9   3   8       11.65        7.86      0.53 o 
  -8   3   8      115.06       97.10      1.74 o 
  -7   3   8       74.56       98.39      1.47 o 
  -6   3   8       41.88       45.88      0.93 o 
  -5   3   8      261.19      250.49      2.64 o 
  -4   3   8        2.28        2.60      0.52 o 
  -3   3   8      155.56      160.76      1.98 o 
  -2   3   8      400.88      413.21      3.98 o 
  -1   3   8      462.58      464.97      4.05 o 
   0   3   8       34.10       20.32      0.98 o 
   1   3   8      184.48      207.66      2.25 o 
   2   3   8        9.58        7.75      0.54 o 
   3   3   8       25.53       32.56      0.90 o 
   4   3   8       81.42       72.54      1.04 o 
   5   3   8       53.91       49.38      0.75 o 
   6   3   8        0.51        1.38      0.36 o 
   7   3   8       70.09       69.95      1.04 o 
   8   3   8      505.39      482.04     11.70 o 
   9   3   8       34.03       30.48      1.36 o 
  10   3   8        8.10        6.62      0.70 o 
  11   3   8       71.50       63.77      2.23 o 
  12   3   8       69.62       67.88      3.36 o 
  13   3   8        2.77        2.57      0.79 o 
  14   3   8        3.70        2.52      0.61 o 
  15   3   8        6.32        7.37      0.70 o 
  16   3   8        6.10        5.67      1.39 o 
 -16   4   8        0.44        0.22      0.75 o 
 -15   4   8      579.10      617.97     18.79 o 
 -14   4   8      708.92      706.99     16.20 o 
 -13   4   8       11.74       11.14      0.66 o 
 -12   4   8       99.90      102.23      1.91 o 
 -11   4   8      158.47      151.17      2.86 o 
 -10   4   8        0.75        1.12      0.44 o 
  -9   4   8       59.60       55.19      1.45 o 
  -8   4   8       51.31       21.43      0.84 o 
  -7   4   8        1.21        1.07      0.46 o 
  -6   4   8       63.08       68.56      1.30 o 
  -5   4   8      142.67      143.72      1.79 o 
  -4   4   8     1391.03     1482.78     15.25 o 
  -3   4   8       70.01       63.64      1.43 o 
  -2   4   8        9.95       15.39      0.82 o 
  -1   4   8     2876.10     3017.59     33.88 o 
   0   4   8     1227.57     1346.86     13.60 o 
   1   4   8      504.63      490.12      4.80 o 
   2   4   8      243.81      244.79      3.62 o 
   3   4   8      495.81      477.25      6.64 o 
   4   4   8        6.18        7.84      0.49 o 
   5   4   8        0.61        0.04      0.40 o 
   6   4   8       64.77       59.49      1.23 o 
   7   4   8      162.14      165.48      1.87 o 
   8   4   8      257.02      241.02      3.32 o 
   9   4   8      470.00      448.58     10.09 o 
  10   4   8        0.03        0.73      0.58 o 
  11   4   8        1.00        1.07      0.61 o 
  12   4   8        0.37        0.33      0.50 o 
  13   4   8       45.92       43.45      1.98 o 
  14   4   8      125.59      104.10      7.54 o 
 -15   5   8        0.02       -0.30      0.54 o 
 -14   5   8        0.67        0.98      0.66 o 
 -13   5   8        8.16        7.28      0.66 o 
 -12   5   8       68.50       63.01      1.60 o 
 -11   5   8        5.04        4.10      0.54 o 
 -10   5   8        6.72        9.22      0.67 o 
  -9   5   8       77.89       63.54      1.39 o 
  -8   5   8       90.25       84.97      1.58 o 
  -7   5   8       13.38       12.43      0.97 o 
  -6   5   8       49.07       52.85      1.37 o 
  -5   5   8        1.12        1.36      0.55 o 
  -4   5   8        0.23       -0.19      0.44 o 
  -3   5   8       71.47       71.38      1.77 o 
  -2   5   8       27.56       27.24      1.17 o 
  -1   5   8      253.82      256.32      3.56 o 
   0   5   8      143.49      145.39      2.19 o 
   1   5   8        8.88       10.53      0.86 o 
   2   5   8       95.76      104.11      1.51 o 
   3   5   8       65.84       58.38      1.42 o 
   4   5   8       58.41       40.69      1.79 o 
   5   5   8       32.69       29.17      0.93 o 
   6   5   8      408.59      370.92      4.40 o 
   7   5   8      132.27      118.85      2.02 o 
   8   5   8        5.63        5.62      0.63 o 
   9   5   8       13.73       12.98      1.07 o 
  10   5   8        1.29        2.22      0.83 o 
  11   5   8       45.52       52.84      2.07 o 
  12   5   8       13.46       15.92      1.09 o 
  13   5   8       26.37       24.92      1.33 o 
 -13   6   8       88.19       86.96      2.34 o 
 -12   6   8      104.25      109.07      2.74 o 
 -11   6   8        0.33        0.52      0.47 o 
 -10   6   8       52.73       55.96      1.70 o 
  -9   6   8        0.86        1.06      0.57 o 
  -8   6   8        5.14        6.01      0.72 o 
  -7   6   8       13.60       15.04      0.94 o 
  -6   6   8       56.50       60.70      1.52 o 
  -5   6   8        6.91        7.45      0.91 o 
  -4   6   8       25.57       26.20      1.18 o 
  -3   6   8        6.65        8.78      0.91 o 
  -2   6   8      171.43      183.45      2.57 o 
  -1   6   8       36.31       34.90      1.28 o 
   0   6   8        0.40        0.42      0.48 o 
   1   6   8       34.85       37.65      1.53 o 
   2   6   8       11.21       12.33      1.20 o 
   3   6   8       25.57       25.28      1.14 o 
   4   6   8       36.49       26.10      1.42 o 
   5   6   8       29.70       26.87      1.58 o 
   6   6   8        7.58        8.74      0.75 o 
   7   6   8       79.17       76.94      2.70 o 
   8   6   8       56.94       56.20      2.00 o 
   9   6   8       18.22       17.50      1.24 o 
  10   6   8       29.30       34.17      1.79 o 
  11   6   8        5.89        5.42      1.21 o 
  -9   7   8       15.80       11.56      1.05 o 
  -8   7   8        0.24        0.37      0.61 o 
  -7   7   8        4.96        6.75      0.81 o 
  -6   7   8      196.36      201.07      3.58 o 
  -5   7   8       65.38       72.69      2.06 o 
  -4   7   8       67.30       72.38      2.31 o 
  -3   7   8        4.00        4.37      0.96 o 
  -2   7   8        5.57        6.25      1.11 o 
  -1   7   8      101.11       99.79      2.30 o 
   0   7   8      250.23      269.31      4.34 o 
   1   7   8      141.75      134.34      3.05 o 
   2   7   8        3.93        2.45      0.77 o 
   3   7   8       30.90       39.84      2.07 o 
   4   7   8      176.28      189.44      3.60 o 
   5   7   8       81.59       92.51      2.50 o 
   6   7   8       17.09       14.42      1.00 o 
   7   7   8       66.43       70.18      2.46 o 
 -19   1   9      132.03      152.02      3.25 o 
 -18   1   9       78.77       83.14      2.38 o 
 -17   1   9       45.39       43.16      1.53 o 
 -16   1   9        9.80       11.06      1.23 o 
 -15   1   9       61.74       63.77      1.99 o 
 -14   1   9        8.76        7.77      0.37 o 
 -13   1   9      598.89      607.85      5.02 o 
 -12   1   9      936.11      928.88      9.43 o 
 -11   1   9       33.43       27.71      0.86 o 
 -10   1   9     1095.50     1140.56     11.83 o 
  -9   1   9        0.04        0.30      0.27 o 
  -8   1   9      117.75       91.02      1.41 o 
  -7   1   9       61.84       58.31      0.92 o 
  -6   1   9      395.72      395.20      4.18 o 
  -5   1   9      332.17      345.22      2.63 o 
  -4   1   9      288.49      323.50      2.60 o 
  -3   1   9     8747.31     8553.84    113.24 o 
  -2   1   9     1556.40     1490.04     13.13 o 
  -1   1   9      145.59      143.93      1.34 o 
   0   1   9     1150.24     1183.20     10.03 o 
   1   1   9     1004.08     1113.98      9.23 o 
   2   1   9     2010.24     2060.40     18.95 o 
   3   1   9       28.56       50.04      0.58 o 
   4   1   9     1397.20     1615.40     18.60 o 
   5   1   9      847.47      894.46     15.52 o 
   6   1   9       60.98       55.83      1.13 o 
   7   1   9     1120.06     1024.91     24.75 o 
   8   1   9     1555.18     1501.66     36.16 o 
   9   1   9     1207.06     1255.17     30.95 o 
  10   1   9      422.73      336.99      9.34 o 
  11   1   9       14.57       15.69      0.60 o 
  12   1   9       13.13        7.42      0.71 o 
  13   1   9       27.82       33.27      2.09 o 
  14   1   9       91.23      108.17      2.70 o 
  15   1   9      119.52      138.64      3.16 o 
  16   1   9        3.00        3.55      1.11 o 
 -18   2   9       12.07       11.44      1.33 o 
 -17   2   9        8.55        7.61      1.34 o 
 -16   2   9        3.74        6.15      1.03 o 
 -15   2   9        2.18        3.23      0.46 o 
 -14   2   9      126.64      134.10      2.03 o 
 -13   2   9        0.05        0.20      0.22 o 
 -12   2   9        2.72        3.85      0.30 o 
 -11   2   9       84.38       99.00      2.52 o 
 -10   2   9      234.64      225.79      3.71 o 
  -9   2   9      353.79      340.29      5.07 o 
  -8   2   9      304.33      283.72      4.64 o 
  -7   2   9       48.37       53.60      0.76 o 
  -6   2   9      951.60     1022.04     10.43 o 
  -5   2   9       11.70       19.00      0.56 o 
  -4   2   9     2537.47     2681.93     27.45 o 
  -3   2   9     1609.61     1732.14     18.64 o 
  -2   2   9     2938.22     2985.94     31.46 o 
  -1   2   9      709.67      815.78      6.76 o 
   0   2   9       48.78       48.69      0.74 o 
   1   2   9      389.91      480.62      3.86 o 
   2   2   9     1167.88     1378.78     14.64 o 
   3   2   9       42.85       30.99      0.77 o 
   4   2   9       17.16       12.89      0.47 o 
   5   2   9      671.25      723.62     12.79 o 
   6   2   9      136.12      120.42      2.36 o 
   7   2   9      263.21      245.66      5.94 o 
   8   2   9      827.20      753.11     22.05 o 
   9   2   9      250.83      233.57      7.65 o 
  10   2   9      104.79       97.93      4.49 o 
  11   2   9       96.57       84.40      3.27 o 
  12   2   9       31.58       30.23      1.38 o 
  13   2   9        0.11        0.40      0.43 o 
  14   2   9        2.24        3.89      1.27 o 
  15   2   9       38.37       29.55      8.55 o 
  16   2   9       67.53       77.55      3.77 o 
 -17   3   9      281.74      315.28      7.05 o 
 -16   3   9      107.69      117.02      3.34 o 
 -15   3   9       11.67       11.74      0.79 o 
 -14   3   9      103.13      102.66      1.73 o 
 -13   3   9      111.52      108.03      2.07 o 
 -12   3   9       53.66       47.57      1.56 o 
 -11   3   9       51.45       49.46      0.94 o 
 -10   3   9       83.94       66.86      1.84 o 
  -9   3   9       32.36       19.74      0.67 o 
  -8   3   9       25.47       18.35      0.72 o 
  -7   3   9       10.25       11.88      0.50 o 
  -6   3   9      271.91      270.47      3.20 o 
  -5   3   9        0.00        0.86      0.46 o 
  -4   3   9       79.56       86.87      1.77 o 
  -3   3   9      738.16      799.11      7.22 o 
  -2   3   9      567.82      514.12      4.58 o 
  -1   3   9      656.89      674.91      5.88 o 
   0   3   9      188.20      188.09      2.61 o 
   1   3   9       16.39       16.70      0.70 o 
   2   3   9        5.07        6.51      0.50 o 
   3   3   9        1.09        0.51      0.31 o 
   4   3   9        4.40        4.33      0.46 o 
   5   3   9        5.97        5.02      0.62 o 
   6   3   9      299.21      271.72      2.83 o 
   7   3   9      264.32      254.41      5.66 o 
   8   3   9       19.00       18.73      1.37 o 
   9   3   9       20.22       22.42      1.03 o 
  10   3   9      116.54      107.56      3.45 o 
  11   3   9        0.26        0.92      0.63 o 
  12   3   9      298.45      291.32     14.62 o 
  13   3   9        1.37        2.40      0.70 o 
  14   3   9       18.07       15.52      1.52 o 
  15   3   9        0.11        0.19      1.16 o 
 -16   4   9        0.01       -0.07      0.93 o 
 -15   4   9        4.01        3.47      0.74 o 
 -14   4   9        3.16        3.55      0.78 o 
 -13   4   9       76.32       74.15      1.63 o 
 -12   4   9        0.67        0.66      0.44 o 
 -11   4   9      253.10      231.98      3.30 o 
 -10   4   9       73.33       53.16      1.68 o 
  -9   4   9      343.42      330.17      7.05 o 
  -8   4   9      872.61      793.52     10.62 o 
  -7   4   9      355.91      333.53      3.55 o 
  -6   4   9       14.84       19.68      0.97 o 
  -5   4   9       19.73       21.78      0.93 o 
  -4   4   9      620.90      608.89      6.06 o 
  -3   4   9      768.19      764.97      7.35 o 
  -2   4   9      166.43      144.15      2.14 o 
  -1   4   9     1758.48     1783.46     18.72 o 
   0   4   9        0.01        2.41      0.74 o 
   1   4   9        0.19        0.62      0.48 o 
   2   4   9       35.15       28.40      1.23 o 
   3   4   9        2.31        0.23      0.44 o 
   4   4   9      104.18       78.19      1.21 o 
   5   4   9      168.59      185.00      2.65 o 
   6   4   9       18.62       28.19      0.86 o 
   7   4   9      686.89      708.50      6.86 o 
   8   4   9       30.14       27.39      0.65 o 
   9   4   9       89.12       88.79      2.37 o 
  10   4   9       45.59       46.13      1.71 o 
  11   4   9       43.10       36.40      1.83 o 
  12   4   9        9.80        8.09      1.10 o 
  13   4   9        8.37        8.74      1.00 o 
  14   4   9       64.97       55.40      4.67 o 
 -15   5   9       26.09       27.09      1.37 o 
 -14   5   9      219.49      195.83      5.67 o 
 -13   5   9       14.46       16.42      1.15 o 
 -12   5   9        0.62        0.43      0.40 o 
 -11   5   9       56.99       56.18      1.22 o 
 -10   5   9       12.15        9.75      0.76 o 
  -9   5   9        0.14        0.61      0.43 o 
  -8   5   9      109.10       95.12      1.72 o 
  -7   5   9      185.45      179.95      2.35 o 
  -6   5   9       61.83       58.92      1.26 o 
  -5   5   9       48.85       47.34      1.38 o 
  -4   5   9      104.13      110.01      2.25 o 
  -3   5   9      675.48      678.17      6.54 o 
  -2   5   9      771.93      782.82      8.03 o 
  -1   5   9     1021.94     1066.74     10.47 o 
   0   5   9        1.14        0.41      0.52 o 
   1   5   9      184.96      175.12      2.24 o 
   2   5   9       28.86       33.52      1.38 o 
   3   5   9       55.77       63.82      1.48 o 
   4   5   9      364.07      330.00      3.97 o 
   5   5   9      749.65      734.54      7.94 o 
   6   5   9      410.42      410.20      4.67 o 
   7   5   9       83.66       77.83      1.40 o 
   8   5   9       59.43       58.65      1.89 o 
   9   5   9       36.05       35.60      1.50 o 
  10   5   9       17.70       21.14      1.23 o 
  11   5   9      232.02      246.32      6.37 o 
  12   5   9       12.53       13.23      1.51 o 
 -12   6   9       95.39       93.43      2.06 o 
 -11   6   9        0.05        0.95      0.54 o 
 -10   6   9      105.84      109.69      2.51 o 
  -9   6   9        0.75        1.29      0.55 o 
  -8   6   9       19.61       21.24      1.18 o 
  -7   6   9       51.64       59.97      1.41 o 
  -6   6   9        5.63        5.32      0.82 o 
  -5   6   9        0.21        0.46      0.53 o 
  -4   6   9       12.68       12.73      0.89 o 
  -3   6   9       16.57       19.75      1.34 o 
  -2   6   9      183.11      191.44      2.80 o 
  -1   6   9       13.50       17.61      1.20 o 
   0   6   9        3.73        3.42      0.76 o 
   1   6   9        1.40        1.61      0.60 o 
   2   6   9       38.35       38.76      1.41 o 
   3   6   9       12.85       14.43      0.85 o 
   4   6   9        2.18        0.95      0.45 o 
   5   6   9       45.77       42.43      1.37 o 
   6   6   9        1.82        2.71      0.57 o 
   7   6   9       58.16       52.07      2.18 o 
   8   6   9        0.04       -0.34      0.97 o 
   9   6   9        3.88        3.33      1.05 o 
  10   6   9       11.40       12.78      1.38 o 
  -9   7   9        1.79        1.34      0.64 o 
  -8   7   9       14.28       16.85      1.10 o 
  -7   7   9       34.32       34.87      1.46 o 
  -6   7   9       44.36       47.38      1.72 o 
  -5   7   9      238.97      244.62      3.88 o 
  -4   7   9        0.82        0.65      0.81 o 
  -3   7   9       68.93       74.09      1.90 o 
  -2   7   9       31.35       31.16      1.40 o 
  -1   7   9       35.90       36.20      1.36 o 
   0   7   9        0.00        0.09      0.59 o 
   1   7   9       10.89       10.28      1.05 o 
   2   7   9       32.22       35.99      1.55 o 
   3   7   9       69.28       65.08      2.15 o 
   4   7   9       47.19       45.14      2.29 o 
   5   7   9        4.13        1.58      0.60 o 
   6   7   9        7.94        5.93      0.74 o 
   7   7   9        4.56        5.52      1.59 o 
 -19   0  10       37.44       40.73      2.25 o 
 -18   0  10        1.09        0.55      1.20 o 
 -17   0  10        0.76        3.15      1.17 o 
 -16   0  10       49.56       51.17      3.69 o 
 -15   0  10        4.27        5.46      1.50 o 
 -14   0  10       62.87       62.26      3.97 o 
 -13   0  10     1739.00     1848.66     37.77 o 
 -12   0  10        1.84        2.36      1.27 o 
 -11   0  10      100.44       87.33      3.21 o 
 -10   0  10        2.28        2.65      1.26 o 
  -9   0  10       55.19       48.42      2.00 o 
  -8   0  10      159.81      162.02      3.57 o 
  -7   0  10      352.55      371.56      6.53 o 
  -6   0  10      501.93      582.01     10.45 o 
  -5   0  10      112.30      113.57      5.34 o 
  -4   0  10      612.67      519.58      5.57 o 
  -3   0  10     1309.48     1379.53     21.64 o 
  -2   0  10        6.03        6.69      0.54 o 
  -1   0  10      191.57      174.47      2.13 o 
   0   0  10      154.47      149.88      2.14 o 
   1   0  10     1023.15     1118.06     13.25 o 
   2   0  10      102.62      107.63      1.72 o 
   3   0  10      329.61      301.46      4.56 o 
   4   0  10      102.84      109.52      1.52 o 
   5   0  10      106.44       96.47      2.89 o 
   6   0  10      594.98      593.13     33.90 o 
   7   0  10      415.32      375.22      7.05 o 
   8   0  10       95.81       93.83      3.51 o 
   9   0  10       31.40       43.92      2.16 o 
  10   0  10     1551.07     1474.73     30.27 o 
  11   0  10       80.15       76.40      3.32 o 
  12   0  10       62.60       58.53      3.09 o 
  13   0  10       39.76       45.17      2.85 o 
  14   0  10        0.79        3.43      1.38 o 
  15   0  10       49.78       67.48      3.67 o 
  16   0  10       25.16       28.66      2.84 o 
 -18   1  10       12.88       12.27      1.58 o 
 -17   1  10       59.21       55.75      2.11 o 
 -16   1  10       29.68       31.48      2.00 o 
 -15   1  10        0.53        0.68      0.65 o 
 -14   1  10      764.77      797.57      8.38 o 
 -13   1  10      520.03      520.82      5.20 o 
 -12   1  10     1264.08     1321.42     14.46 o 
 -11   1  10        7.54        5.48      0.44 o 
 -10   1  10      124.27      139.05      1.65 o 
  -9   1  10       99.37       92.24      1.12 o 
  -8   1  10       76.89       67.88      0.90 o 
  -7   1  10      646.96      690.10      8.37 o 
  -6   1  10       67.37       79.66      1.25 o 
  -5   1  10     4129.51     4099.79     44.75 o 
  -4   1  10       91.94      110.91      1.32 o 
  -3   1  10     2803.51     2826.59     28.54 o 
  -2   1  10      619.15      684.83      5.35 o 
  -1   1  10      985.01     1071.88      8.85 o 
   0   1  10      265.35      313.08      2.44 o 
   1   1  10       58.59       55.12      1.34 o 
   2   1  10       68.51       81.94      1.54 o 
   3   1  10       10.61        7.87      0.49 o 
   4   1  10      749.12      777.93      7.83 o 
   5   1  10       88.97       85.37      1.79 o 
   6   1  10      731.12      736.91     18.42 o 
   7   1  10       58.33       61.45      1.17 o 
   8   1  10      500.56      447.34     11.86 o 
   9   1  10       14.90       13.04      0.65 o 
  10   1  10        2.49        2.67      0.39 o 
  11   1  10        3.27        0.98      0.31 o 
  12   1  10       23.34       22.58      0.61 o 
  13   1  10      119.52      133.55      3.26 o 
  14   1  10       10.86       14.82      1.63 o 
  15   1  10      128.38      156.86      3.55 o 
  16   1  10      142.76      162.91      3.43 o 
 -18   2  10        3.22        2.58      1.27 o 
 -17   2  10      190.11      198.06      3.76 o 
 -16   2  10        9.84       11.26      1.35 o 
 -15   2  10       19.95       20.58      1.52 o 
 -14   2  10       32.53       33.27      1.08 o 
 -13   2  10      155.31      144.84      1.89 o 
 -12   2  10      100.21      100.46      1.58 o 
 -11   2  10      812.91      780.32     15.64 o 
 -10   2  10       20.13       21.79      0.83 o 
  -9   2  10       58.84       55.66      1.01 o 
  -8   2  10      284.25      269.80      4.02 o 
  -7   2  10      424.61      429.13      6.66 o 
  -6   2  10      580.21      633.26      5.36 o 
  -5   2  10       63.54       66.55      1.08 o 
  -4   2  10     7645.84     7362.63     96.10 o 
  -3   2  10      771.62      872.25      7.62 o 
  -2   2  10      479.53      515.57      4.43 o 
  -1   2  10     1364.19     1473.14     13.63 o 
   0   2  10       28.60       41.03      0.82 o 
   1   2  10       17.93       17.71      0.69 o 
   2   2  10      261.67      243.85      2.17 o 
   3   2  10     1703.34     1907.96     42.94 o 
   4   2  10      283.01      312.61      4.21 o 
   5   2  10       47.70       47.33      1.19 o 
   6   2  10      129.55      133.03      2.00 o 
   7   2  10      848.92      821.30     22.10 o 
   8   2  10      200.00      198.30      6.28 o 
   9   2  10        0.08       -0.07      0.43 o 
  10   2  10       98.11       70.33      2.32 o 
  11   2  10       37.75       29.43      2.44 o 
  12   2  10       41.98       38.31      2.69 o 
  13   2  10       14.10       13.28      1.49 o 
  14   2  10      106.37      126.02      3.20 o 
  15   2  10       47.00       50.89      2.03 o 
  16   2  10       10.33       17.66      3.17 o 
 -17   3  10       25.53       29.27      2.47 o 
 -16   3  10       25.69       25.07      1.61 o 
 -15   3  10       10.08       13.07      1.33 o 
 -14   3  10      123.56      122.15      1.99 o 
 -13   3  10       26.62       23.45      1.19 o 
 -12   3  10      117.15      105.82      1.39 o 
 -11   3  10        2.29        1.40      0.34 o 
 -10   3  10       21.24       19.56      0.79 o 
  -9   3  10       31.03       35.31      0.97 o 
  -8   3  10       37.51       28.75      0.82 o 
  -7   3  10       23.91       30.12      0.91 o 
  -6   3  10       51.31       44.45      1.06 o 
  -5   3  10      148.46      126.28      1.57 o 
  -4   3  10       93.75       86.38      1.61 o 
  -3   3  10        5.44        6.15      0.53 o 
  -2   3  10       20.85       28.73      0.98 o 
  -1   3  10      100.13      105.36      1.71 o 
   0   3  10      610.34      666.42      5.94 o 
   1   3  10      113.32      124.72      1.88 o 
   2   3  10        0.10        2.58      0.56 o 
   3   3  10       49.87       63.11      1.24 o 
   4   3  10       63.41       54.48      0.99 o 
   5   3  10      170.51      161.18      1.92 o 
   6   3  10      134.01       99.97      1.19 o 
   7   3  10      396.70      365.52      8.03 o 
   8   3  10       45.75       45.13      1.68 o 
   9   3  10        2.08        1.71      0.57 o 
  10   3  10       83.48       76.51      3.12 o 
  11   3  10        0.00       -0.11      0.61 o 
  12   3  10        0.21       -0.01      0.51 o 
  13   3  10       66.21       64.33      4.63 o 
  14   3  10        5.54        4.90      1.09 o 
  15   3  10       28.25       26.28      1.79 o 
 -16   4  10      260.59      277.08      9.44 o 
 -15   4  10      313.66      302.11      6.18 o 
 -14   4  10      393.64      392.48      7.08 o 
 -13   4  10       21.59       21.81      1.11 o 
 -12   4  10       25.84       24.54      0.89 o 
 -11   4  10        0.01        0.05      0.28 o 
 -10   4  10       86.61       71.09      1.26 o 
  -9   4  10        0.13        0.50      0.33 o 
  -8   4  10      155.71      150.17      2.48 o 
  -7   4  10      409.15      395.03      6.00 o 
  -6   4  10      120.42      124.48      1.70 o 
  -5   4  10      154.23      147.94      1.90 o 
  -4   4  10      110.71      106.93      1.56 o 
  -3   4  10      368.20      359.23      3.71 o 
  -2   4  10     1237.30     1297.06     12.89 o 
  -1   4  10     1925.34     1997.45     21.44 o 
   0   4  10      236.00      240.12      2.68 o 
   1   4  10      242.71      251.96      2.85 o 
   2   4  10        0.07       -0.13      0.42 o 
   3   4  10       80.20       69.16      1.42 o 
   4   4  10      579.14      505.40      5.45 o 
   5   4  10     1842.88     1706.33     24.82 o 
   6   4  10     1212.04     1127.30     10.89 o 
   7   4  10        2.34        2.08      0.32 o 
   8   4  10        8.95        9.61      0.82 o 
   9   4  10        1.21        0.92      0.73 o 
  10   4  10       71.03       65.98      3.10 o 
  11   4  10       23.06       21.85      1.92 o 
  12   4  10       20.92       19.60      1.34 o 
  13   4  10       34.32       30.24      1.86 o 
  14   4  10        7.20        6.31      0.80 o 
 -14   5  10      588.52      563.66     12.10 o 
 -13   5  10       21.43       20.37      1.27 o 
 -12   5  10       89.90       77.86      1.55 o 
 -11   5  10       16.64       13.47      0.86 o 
 -10   5  10       14.54       14.71      0.76 o 
  -9   5  10       90.33       92.15      2.45 o 
  -8   5  10        0.38        1.31      0.45 o 
  -7   5  10      220.78      233.13      2.91 o 
  -6   5  10      116.69      117.83      1.99 o 
  -5   5  10      196.28      198.49      2.54 o 
  -4   5  10        5.98        6.13      0.70 o 
  -3   5  10       16.70       22.39      1.06 o 
  -2   5  10       16.27       15.47      1.09 o 
  -1   5  10       70.75       69.25      1.49 o 
   0   5  10       45.14       39.14      1.13 o 
   1   5  10        0.10        0.60      0.52 o 
   2   5  10      124.71      115.13      2.07 o 
   3   5  10        6.95        9.78      0.61 o 
   4   5  10       43.39       42.39      1.18 o 
   5   5  10       53.15       57.34      1.42 o 
   6   5  10       55.00       54.23      1.58 o 
   7   5  10      173.56      163.58      2.48 o 
   8   5  10       38.16       38.74      1.47 o 
   9   5  10       11.40       12.53      1.15 o 
  10   5  10        0.14       -0.02      0.60 o 
  11   5  10      169.53      171.46      4.39 o 
  12   5  10       52.61       51.80      2.73 o 
 -12   6  10       85.44       92.91      3.04 o 
 -11   6  10       29.68       32.49      1.29 o 
 -10   6  10       58.60       58.40      1.56 o 
  -9   6  10      100.73       89.27      2.68 o 
  -8   6  10       25.19       24.23      1.15 o 
  -7   6  10       41.81       46.80      1.30 o 
  -6   6  10       78.66       90.22      2.04 o 
  -5   6  10        9.35       11.05      0.93 o 
  -4   6  10      196.05      211.82      2.93 o 
  -3   6  10       56.97       58.67      1.56 o 
  -2   6  10      377.85      401.93      4.42 o 
  -1   6  10       33.77       36.99      1.28 o 
   0   6  10        0.02        0.58      0.58 o 
   1   6  10       24.04       25.32      1.20 o 
   2   6  10       42.58       43.26      1.26 o 
   3   6  10       15.68       19.19      1.23 o 
   4   6  10       24.77       26.55      1.13 o 
   5   6  10      115.36      120.36      2.25 o 
   6   6  10        7.57        7.00      0.75 o 
   7   6  10       22.56       24.47      1.61 o 
   8   6  10        9.46        7.47      1.19 o 
   9   6  10        0.42        0.82      0.86 o 
  10   6  10      158.91      177.20      4.18 o 
  -8   7  10       28.14       30.48      1.59 o 
  -7   7  10        5.51        3.36      0.79 o 
  -6   7  10      455.61      469.96      6.97 o 
  -5   7  10      314.83      341.56      4.71 o 
  -4   7  10      590.71      642.35      7.36 o 
  -3   7  10       16.62       14.98      1.32 o 
  -2   7  10        7.48        5.28      1.02 o 
  -1   7  10        0.18        0.23      0.68 o 
   0   7  10       22.70       29.67      1.64 o 
   1   7  10       45.98       42.42      1.59 o 
   2   7  10       59.31       58.82      1.78 o 
   3   7  10        8.73        6.64      0.87 o 
   4   7  10       70.64       76.29      2.05 o 
   5   7  10        0.45        0.30      0.43 o 
   6   7  10      108.67      129.64      3.23 o 
 -18   1  11       12.24       16.27      1.59 o 
 -17   1  11       69.74       75.89      2.79 o 
 -16   1  11       35.00       33.70      2.11 o 
 -15   1  11      146.27      156.53      3.15 o 
 -14   1  11     1233.66     1270.86     19.08 o 
 -13   1  11       30.60       34.38      2.14 o 
 -12   1  11      663.11      656.59      9.18 o 
 -11   1  11       27.08       29.12      1.81 o 
 -10   1  11      379.36      333.31      5.23 o 
  -9   1  11       24.31       24.18      0.74 o 
  -8   1  11       42.06       33.58      0.86 o 
  -7   1  11     2062.68     2202.34     44.80 o 
  -6   1  11      399.77      412.49      3.92 o 
  -5   1  11      100.78       95.42      0.93 o 
  -4   1  11      956.01     1029.05     11.26 o 
  -3   1  11     1001.38     1016.10      8.84 o 
  -2   1  11       17.12       14.91      0.47 o 
  -1   1  11      222.52      233.47      1.99 o 
   0   1  11      685.30      839.98      6.98 o 
   1   1  11      376.41      443.44      3.72 o 
   2   1  11      249.72      298.51      2.49 o 
   3   1  11      279.37      307.00      2.45 o 
   4   1  11       12.96       18.59      0.86 o 
   5   1  11        6.37        9.54      0.67 o 
   6   1  11      412.96      365.59      9.37 o 
   7   1  11      909.42      872.28     25.90 o 
   8   1  11       57.57       46.29      1.51 o 
   9   1  11      254.11      203.11      8.01 o 
  10   1  11       35.00       23.55      1.53 o 
  11   1  11       21.86       18.89      1.08 o 
  12   1  11       91.50       92.16      3.09 o 
  13   1  11       99.39      112.40      2.86 o 
  14   1  11       35.28       34.17      2.17 o 
  15   1  11       27.75       27.82      2.07 o 
  16   1  11      101.39      117.09      3.04 o 
 -18   2  11       48.34       39.42      2.32 o 
 -17   2  11       85.26       81.30      2.23 o 
 -16   2  11      147.97      149.12      3.15 o 
 -15   2  11        3.94        3.37      1.09 o 
 -14   2  11       28.85       30.89      1.59 o 
 -13   2  11      216.60      206.89      3.33 o 
 -12   2  11       15.44       11.14      0.61 o 
 -11   2  11       70.28       74.64      1.65 o 
 -10   2  11       26.18       24.92      0.85 o 
  -9   2  11       37.35       32.37      1.93 o 
  -8   2  11       79.44       66.75      1.61 o 
  -7   2  11        7.56       10.17      0.42 o 
  -6   2  11      295.01      357.50      4.00 o 
  -5   2  11       25.09       29.25      0.74 o 
  -4   2  11       66.86       79.41      1.72 o 
  -3   2  11       21.26       23.63      0.95 o 
  -2   2  11       73.47       98.53      1.26 o 
  -1   2  11      631.69      763.86      6.43 o 
   0   2  11       70.56       79.83      1.18 o 
   1   2  11       81.84       80.41      1.30 o 
   2   2  11      557.68      641.45      5.59 o 
   3   2  11       68.25       70.83      1.44 o 
   4   2  11      172.36      150.53      2.96 o 
   5   2  11       20.38       13.94      0.75 o 
   6   2  11      102.32       96.79      1.58 o 
   7   2  11      406.21      389.35     10.37 o 
   8   2  11       37.71       31.98      1.01 o 
   9   2  11      242.16      193.67      9.46 o 
  10   2  11      464.50      385.32     15.73 o 
  11   2  11       29.72       33.24      2.05 o 
  12   2  11       22.79       18.71      1.62 o 
  13   2  11       59.23       61.53      2.52 o 
  14   2  11       77.71       82.86      2.91 o 
  15   2  11       53.72       65.51      2.52 o 
 -17   3  11       21.80       22.66      2.16 o 
 -16   3  11       48.15       59.47      2.08 o 
 -15   3  11       27.95       29.41      1.62 o 
 -14   3  11      140.16      139.54      2.90 o 
 -13   3  11       57.94       56.82      1.91 o 
 -12   3  11       20.71       17.69      0.72 o 
 -11   3  11      203.69      219.17      3.11 o 
 -10   3  11        0.21        0.81      0.23 o 
  -9   3  11      733.26      664.10      9.27 o 
  -8   3  11      179.05      157.27      3.46 o 
  -7   3  11      161.99      160.97      1.85 o 
  -6   3  11       24.26       26.50      0.74 o 
  -5   3  11      197.78      183.85      1.88 o 
  -4   3  11        0.15        3.16      0.64 o 
  -3   3  11       26.18       22.01      0.98 o 
  -2   3  11      696.00      709.23      6.72 o 
  -1   3  11      204.98      207.73      2.22 o 
   0   3  11      415.41      465.32      4.39 o 
   1   3  11      101.35      111.72      1.39 o 
   2   3  11       13.48       16.07      0.70 o 
   3   3  11      251.56      249.72      2.62 o 
   4   3  11        0.38        0.82      0.35 o 
   5   3  11        1.57        0.97      0.26 o 
   6   3  11      601.00      618.09      7.97 o 
   7   3  11     1196.87     1168.72     23.69 o 
   8   3  11      119.14      111.67      3.93 o 
   9   3  11       52.11       50.26      3.23 o 
  10   3  11       18.40       14.05      1.41 o 
  11   3  11       10.65        9.42      1.11 o 
  12   3  11      148.64      121.91     11.38 o 
  13   3  11      221.29      209.42     18.71 o 
  14   3  11      233.51      242.06     12.10 o 
 -16   4  11        2.72        3.97      1.30 o 
 -15   4  11        4.18        2.38      0.96 o 
 -14   4  11       86.34       78.99      1.82 o 
 -13   4  11        1.04        0.66      0.41 o 
 -12   4  11       31.23       26.94      0.99 o 
 -11   4  11       31.87       23.79      1.41 o 
 -10   4  11       15.30        8.67      0.65 o 
  -9   4  11      165.56      152.74      2.18 o 
  -8   4  11      257.74      221.42      3.81 o 
  -7   4  11      155.10      153.77      1.93 o 
  -6   4  11      206.91      212.41      2.88 o 
  -5   4  11       27.49       30.50      0.95 o 
  -4   4  11      515.97      533.76      5.42 o 
  -3   4  11       56.17       48.61      1.58 o 
  -2   4  11      178.41      183.49      3.19 o 
  -1   4  11      148.27      137.18      1.89 o 
   0   4  11      127.96      138.27      2.03 o 
   1   4  11       75.64      100.80      1.55 o 
   2   4  11       55.64       60.57      1.26 o 
   3   4  11      303.96      259.91      3.17 o 
   4   4  11        0.34        2.77      0.40 o 
   5   4  11       12.30        5.58      0.59 o 
   6   4  11       57.23       61.96      1.03 o 
   7   4  11      295.20      288.52      4.24 o 
   8   4  11      465.45      461.47      7.47 o 
   9   4  11       32.05       32.14      1.23 o 
  10   4  11        2.82        5.04      0.89 o 
  11   4  11      308.86      311.33     14.98 o 
  12   4  11      431.38      422.26     26.75 o 
  13   4  11       10.42       12.23      1.64 o 
 -14   5  11      167.97      165.29      3.24 o 
 -13   5  11      144.16      144.99      3.47 o 
 -12   5  11       33.71       30.97      1.29 o 
 -11   5  11       35.08       28.46      1.41 o 
 -10   5  11       23.45       20.85      1.26 o 
  -9   5  11        9.99       10.60      0.70 o 
  -8   5  11      396.17      396.65      5.25 o 
  -7   5  11       11.29        8.64      0.65 o 
  -6   5  11       49.93       56.23      1.48 o 
  -5   5  11      162.51      171.94      2.49 o 
  -4   5  11       68.38       64.49      1.44 o 
  -3   5  11        1.86        1.95      0.66 o 
  -2   5  11       43.24       46.35      1.47 o 
  -1   5  11      176.46      191.01      2.45 o 
   0   5  11        1.09        1.24      0.56 o 
   1   5  11       61.42       58.11      1.31 o 
   2   5  11       45.62       43.47      1.52 o 
   3   5  11       64.23       62.41      1.61 o 
   4   5  11      123.39      109.01      2.05 o 
   5   5  11       59.97       58.22      1.42 o 
   6   5  11      351.16      348.77      4.26 o 
   7   5  11        1.06        2.26      0.84 o 
   8   5  11       34.37       33.12      1.97 o 
   9   5  11       45.13       39.08      2.89 o 
  10   5  11       18.65       20.10      1.47 o 
  11   5  11       14.40       11.34      1.03 o 
  12   5  11       34.42       34.67      1.52 o 
 -12   6  11       40.04       35.46      1.76 o 
 -11   6  11       17.33       14.36      1.25 o 
 -10   6  11        4.71        3.13      0.72 o 
  -9   6  11       40.76       34.29      1.24 o 
  -8   6  11        3.47        4.93      0.68 o 
  -7   6  11       31.26       34.58      1.20 o 
  -6   6  11       42.11       40.56      1.20 o 
  -5   6  11        5.32        4.88      0.94 o 
  -4   6  11       15.40       17.46      0.88 o 
  -3   6  11       80.45       88.98      2.01 o 
  -2   6  11       67.76       71.55      1.68 o 
  -1   6  11      216.35      234.04      3.25 o 
   0   6  11       11.97       13.34      0.97 o 
   1   6  11      138.50      145.34      2.28 o 
   2   6  11       39.15       43.59      1.16 o 
   3   6  11      141.95      149.79      2.44 o 
   4   6  11       20.28       24.62      1.23 o 
   5   6  11       14.88       17.25      1.24 o 
   6   6  11       57.27       59.00      2.18 o 
   7   6  11       48.73       54.19      2.19 o 
   8   6  11       22.39       27.31      1.55 o 
   9   6  11      274.52      294.09      4.85 o 
  -8   7  11       57.06       57.03      1.98 o 
  -7   7  11       49.03       48.91      1.96 o 
  -6   7  11       50.04       39.35      1.99 o 
  -5   7  11        4.36        7.34      0.89 o 
  -4   7  11        0.00        0.20      0.77 o 
  -3   7  11      125.24      124.21      2.68 o 
  -2   7  11      146.68      153.51      2.94 o 
  -1   7  11        1.13        0.56      0.69 o 
   0   7  11       12.81        8.76      1.31 o 
   1   7  11      203.80      209.75      5.07 o 
   2   7  11      233.15      268.49      3.89 o 
   3   7  11       71.14       81.67      2.14 o 
   4   7  11       69.68       68.67      1.91 o 
   5   7  11       55.78       60.95      2.36 o 
 -18   0  12      288.66      297.12      7.77 o 
 -17   0  12       14.69       18.99      4.90 o 
 -16   0  12       38.83       46.59      2.44 o 
 -15   0  12      144.28      147.40      4.88 o 
 -14   0  12     1157.73     1208.44     24.23 o 
 -13   0  12     1009.19     1037.87     23.17 o 
 -12   0  12        0.04        0.18      1.45 o 
 -11   0  12       63.89       57.59      2.31 o 
 -10   0  12      165.61      162.97      3.85 o 
  -9   0  12       17.52       13.51      1.81 o 
  -8   0  12      145.27      110.57      2.97 o 
  -7   0  12       62.30       62.08      2.21 o 
  -6   0  12        0.48        0.27      0.85 o 
  -5   0  12       65.30       61.81      2.00 o 
  -4   0  12      376.32      383.46      4.64 o 
  -3   0  12      171.10      169.95      3.04 o 
  -2   0  12        1.88        3.96      0.45 o 
  -1   0  12     1216.78     1295.00     16.46 o 
   0   0  12       42.47       31.36      0.85 o 
   1   0  12      199.19      216.78      3.98 o 
   2   0  12       12.37       13.24      1.71 o 
   3   0  12      822.37      906.04     11.19 o 
   4   0  12      451.98      485.00      5.70 o 
   5   0  12        2.95        1.92      0.28 o 
   6   0  12      481.54      404.46     26.52 o 
   7   0  12      935.98      917.28     17.08 o 
   8   0  12     2022.56     2140.12     45.50 o 
   9   0  12       30.46       28.38      2.42 o 
  10   0  12       41.55       26.76      2.48 o 
  11   0  12        7.71        6.55      1.48 o 
  12   0  12       76.81       89.60      3.89 o 
  13   0  12       23.52       33.80      2.94 o 
  14   0  12      114.74      152.73      5.51 o 
  15   0  12      177.22      220.80      6.94 o 
 -18   1  12        0.35        0.24      0.92 o 
 -17   1  12        7.59        9.71      1.29 o 
 -16   1  12        0.36        0.07      0.78 o 
 -15   1  12        0.43        0.75      1.30 o 
 -14   1  12       89.81       82.70      2.67 o 
 -13   1  12      266.04      272.93      5.34 o 
 -12   1  12      191.43      191.11      3.48 o 
 -11   1  12        0.04        0.16      0.74 o 
 -10   1  12        0.26       -0.04      0.70 o 
  -9   1  12        1.13        2.47      0.82 o 
  -8   1  12       92.58       86.43      1.59 o 
  -7   1  12       35.98       33.86      0.81 o 
  -6   1  12      366.54      331.02      3.15 o 
  -5   1  12      157.51      163.29      2.23 o 
  -4   1  12      510.57      555.17      5.73 o 
  -3   1  12     1034.53     1161.90     10.07 o 
  -2   1  12      422.32      465.15      3.99 o 
  -1   1  12      244.96      279.53      2.41 o 
   0   1  12     2738.19     2782.86     28.53 o 
   1   1  12      493.00      518.82      4.56 o 
   2   1  12      145.55      158.94      1.51 o 
   3   1  12       57.25       58.74      0.76 o 
   4   1  12     1631.14     1677.83     39.95 o 
   5   1  12      746.96      779.07     15.21 o 
   6   1  12      865.19      870.05     25.33 o 
   7   1  12     2961.90     2831.75     85.06 o 
   8   1  12      645.92      581.22     19.76 o 
   9   1  12       23.32       26.83      1.16 o 
  10   1  12       96.60       77.88      4.20 o 
  11   1  12        3.86        1.32      0.87 o 
  12   1  12       38.08       43.59      1.94 o 
  13   1  12        5.70        8.01      1.35 o 
  14   1  12      136.47      160.44      4.08 o 
  15   1  12      102.28      113.72      3.50 o 
 -18   2  12      162.83      164.98      3.58 o 
 -17   2  12       96.46      108.76      3.03 o 
 -16   2  12       24.09       26.12      1.50 o 
 -15   2  12       77.81       76.73      2.59 o 
 -14   2  12       47.75       49.22      2.14 o 
 -13   2  12      115.38      107.41      2.58 o 
 -12   2  12      156.53      150.44      3.56 o 
 -11   2  12     1000.82      984.20     16.49 o 
 -10   2  12        1.77        3.33      0.47 o 
  -9   2  12       33.02       31.35      0.85 o 
  -8   2  12      145.71      146.51      1.88 o 
  -7   2  12       39.00       35.90      1.93 o 
  -6   2  12       98.14       96.31      1.09 o 
  -5   2  12      211.46      232.22      2.19 o 
  -4   2  12     5889.88     5663.99     70.36 o 
  -3   2  12       25.63       30.56      0.92 o 
  -2   2  12      283.06      303.55      2.65 o 
  -1   2  12       51.82       58.17      1.21 o 
   0   2  12       13.02       11.09      0.66 o 
   1   2  12       57.11       50.14      0.96 o 
   2   2  12       14.44       17.50      0.61 o 
   3   2  12     1161.10     1168.08     13.16 o 
   4   2  12       40.95       33.36      0.57 o 
   5   2  12       34.56       21.20      0.96 o 
   6   2  12      101.06       93.70      2.45 o 
   7   2  12       60.73       50.06      2.08 o 
   8   2  12       11.62       14.79      0.70 o 
   9   2  12      500.80      425.83     20.75 o 
  10   2  12      399.72      353.64     16.87 o 
  11   2  12       83.47       70.46      5.47 o 
  12   2  12       68.92       73.59      3.79 o 
  13   2  12        8.43       10.66      1.50 o 
  14   2  12       31.29       30.10      1.98 o 
  15   2  12       69.64       85.00      3.21 o 
 -17   3  12        2.63        3.83      1.37 o 
 -16   3  12        7.07        8.58      1.24 o 
 -15   3  12       32.01       35.41      1.68 o 
 -14   3  12        0.11        0.33      0.88 o 
 -13   3  12       11.96       10.16      0.73 o 
 -12   3  12        1.21        0.76      0.50 o 
 -11   3  12      290.03      263.02      3.88 o 
 -10   3  12      175.95      172.53      2.08 o 
  -9   3  12        2.19        4.82      0.35 o 
  -8   3  12        4.13        2.33      0.34 o 
  -7   3  12        0.02        0.19      0.31 o 
  -6   3  12       70.62       66.78      1.19 o 
  -5   3  12       72.35       58.95      1.06 o 
  -4   3  12      774.53      821.75      7.50 o 
  -3   3  12      829.13      918.49      8.77 o 
  -2   3  12      970.07      950.18      8.81 o 
  -1   3  12      226.76      208.38      2.31 o 
   0   3  12        2.58        8.38      0.88 o 
   1   3  12       15.69       12.37      0.63 o 
   2   3  12       26.75       15.05      0.73 o 
   3   3  12      231.92      229.82      2.47 o 
   4   3  12       44.32       27.90      1.73 o 
   5   3  12       43.16       20.39      0.47 o 
   6   3  12       70.23       69.90      1.97 o 
   7   3  12       18.73       22.13      1.18 o 
   8   3  12        3.58        3.23      0.64 o 
   9   3  12        0.14        0.22      0.53 o 
  10   3  12        0.69        0.57      0.46 o 
  11   3  12       19.33       19.23      1.92 o 
  12   3  12        8.25        7.96      0.92 o 
  13   3  12        0.72        1.01      1.34 o 
  14   3  12       12.57       10.02      1.57 o 
 -16   4  12       24.66       27.73      2.28 o 
 -15   4  12       11.50       10.66      1.37 o 
 -14   4  12      128.83      122.93      5.36 o 
 -13   4  12        4.46        3.27      0.72 o 
 -12   4  12        3.43        2.76      0.57 o 
 -11   4  12       23.93       20.77      0.80 o 
 -10   4  12      153.62      123.82      2.23 o 
  -9   4  12      181.85      153.26      2.65 o 
  -8   4  12        6.58        2.91      0.49 o 
  -7   4  12      128.69      127.09      2.44 o 
  -6   4  12      253.48      254.36      4.35 o 
  -5   4  12       18.56       18.90      0.75 o 
  -4   4  12       46.06       44.98      1.14 o 
  -3   4  12     2376.01     2511.27     27.58 o 
  -2   4  12     1413.58     1517.92     15.19 o 
  -1   4  12       18.29       15.23      0.87 o 
   0   4  12        3.65        4.29      0.61 o 
   1   4  12       20.15       15.59      0.85 o 
   2   4  12       26.58       19.31      0.66 o 
   3   4  12       29.36       16.58      0.77 o 
   4   4  12      171.34      146.61      2.04 o 
   5   4  12      394.55      390.53      6.67 o 
   6   4  12        2.19        1.97      0.31 o 
   7   4  12      146.12      148.60      2.73 o 
   8   4  12      180.04      179.23      3.24 o 
   9   4  12        0.12        0.12      0.45 o 
  10   4  12       15.47       16.97      0.91 o 
  11   4  12        5.07        4.07      0.76 o 
  12   4  12      171.21      159.44      9.43 o 
  13   4  12       22.99       20.31      1.15 o 
 -14   5  12      247.06      241.59      5.37 o 
 -13   5  12       11.94       13.11      1.15 o 
 -12   5  12        3.47        3.56      0.92 o 
 -11   5  12        1.10        0.62      0.58 o 
 -10   5  12       29.23       24.80      0.98 o 
  -9   5  12       41.20       37.88      1.13 o 
  -8   5  12        0.82        1.35      0.41 o 
  -7   5  12       73.12       72.20      1.54 o 
  -6   5  12        0.93        0.78      0.45 o 
  -5   5  12        3.50        3.14      0.67 o 
  -4   5  12      109.52      109.63      2.16 o 
  -3   5  12       85.37       86.42      1.46 o 
  -2   5  12      177.04      188.30      2.53 o 
  -1   5  12      472.50      504.55      5.50 o 
   0   5  12        9.38       10.72      0.70 o 
   1   5  12       49.45       42.92      1.10 o 
   2   5  12       93.61      100.87      2.07 o 
   3   5  12       26.22       22.49      1.05 o 
   4   5  12      578.72      592.56      6.51 o 
   5   5  12      500.05      520.48      6.07 o 
   6   5  12      609.43      615.58      7.87 o 
   7   5  12        5.31        5.42      0.93 o 
   8   5  12       10.89        6.88      1.16 o 
   9   5  12      115.75      122.77      3.24 o 
  10   5  12       27.84       30.95      1.41 o 
  11   5  12       69.66       65.91      2.89 o 
 -11   6  12      309.90      324.93      9.82 o 
 -10   6  12       17.83       12.64      0.93 o 
  -9   6  12        0.67       -0.26      0.49 o 
  -8   6  12        5.32        5.86      0.72 o 
  -7   6  12        0.60       -0.02      0.51 o 
  -6   6  12        3.47        2.89      0.65 o 
  -5   6  12       54.18       55.00      1.61 o 
  -4   6  12       21.03       22.51      1.03 o 
  -3   6  12       51.29       52.09      1.54 o 
  -2   6  12        0.56        0.30      0.51 o 
  -1   6  12       17.64       19.32      1.02 o 
   0   6  12       20.09       20.07      1.04 o 
   1   6  12        3.75        4.86      0.67 o 
   2   6  12        0.41        0.95      0.60 o 
   3   6  12       48.28       46.44      1.45 o 
   4   6  12       11.04        7.74      0.88 o 
   5   6  12        0.32        0.05      0.44 o 
   6   6  12       18.34       17.03      1.75 o 
   7   6  12       14.01       15.13      1.27 o 
   8   6  12       46.89       52.46      1.94 o 
   9   6  12      269.87      311.75      6.22 o 
  -7   7  12       39.67       42.94      1.54 o 
  -6   7  12       13.85       14.25      1.19 o 
  -5   7  12        4.06        4.68      0.83 o 
  -4   7  12        6.77        5.70      1.15 o 
  -3   7  12      237.18      240.16      3.55 o 
  -2   7  12       68.85       74.33      1.84 o 
  -1   7  12       17.76       21.52      1.22 o 
   0   7  12        5.23        3.21      0.76 o 
   1   7  12        6.52        7.52      0.97 o 
   2   7  12       97.61      112.58      2.76 o 
   3   7  12       53.43       51.16      2.07 o 
   4   7  12       65.32       66.91      2.42 o 
 -18   1  13        3.00        3.65      1.40 o 
 -17   1  13       88.69       95.04      2.50 o 
 -16   1  13       17.25       18.61      1.53 o 
 -15   1  13       42.66       45.65      2.17 o 
 -14   1  13     1897.27     1960.33     31.78 o 
 -13   1  13       74.99       72.19      2.26 o 
 -12   1  13       41.26       43.00      1.93 o 
 -11   1  13        2.15        2.70      0.89 o 
 -10   1  13       69.39       65.97      1.90 o 
  -9   1  13       41.54       39.30      1.45 o 
  -8   1  13        3.91        5.38      0.27 o 
  -7   1  13      579.96      626.91      6.76 o 
  -6   1  13        2.14        2.21      0.39 o 
  -5   1  13      105.61      133.98      1.86 o 
  -4   1  13      305.50      283.86      3.02 o 
  -3   1  13        1.92        2.44      0.46 o 
  -2   1  13      119.32      121.30      1.35 o 
  -1   1  13       33.44       37.63      0.75 o 
   0   1  13        1.39        0.52      0.36 o 
   1   1  13      647.87      695.89      5.98 o 
   2   1  13       78.56       60.01      0.87 o 
   3   1  13       14.91       14.01      0.44 o 
   4   1  13       48.74       43.25      0.88 o 
   5   1  13       23.30       29.64      1.17 o 
   6   1  13      976.37      943.45     32.36 o 
   7   1  13      326.73      292.36     11.03 o 
   8   1  13      171.03      167.13      6.08 o 
   9   1  13      112.48       93.63      4.44 o 
  10   1  13      120.24       89.89      7.00 o 
  11   1  13       88.71       90.53      3.55 o 
  12   1  13        0.07        0.20      0.78 o 
  13   1  13      252.19      289.27      4.97 o 
  14   1  13       36.09       43.45      2.49 o 
  15   1  13       55.08       67.10      2.66 o 
 -17   2  13       13.85       15.32      1.38 o 
 -16   2  13       70.20       78.72      2.45 o 
 -15   2  13        9.88       12.48      1.59 o 
 -14   2  13       61.56       60.35      2.34 o 
 -13   2  13        8.84        7.88      1.35 o 
 -12   2  13       26.61       28.36      1.00 o 
 -11   2  13      288.06      277.64      5.09 o 
 -10   2  13       10.49       11.11      0.54 o 
  -9   2  13       67.10       61.84      1.44 o 
  -8   2  13      198.74      195.13      2.32 o 
  -7   2  13      392.87      371.47      5.58 o 
  -6   2  13      868.09      925.18      9.62 o 
  -5   2  13      643.27      694.29      7.45 o 
  -4   2  13     2106.75     2335.91     26.68 o 
  -3   2  13       39.42       39.71      0.88 o 
  -2   2  13        0.62        2.13      0.48 o 
  -1   2  13      381.77      382.81      3.46 o 
   0   2  13        0.16        0.16      0.27 o 
   1   2  13       90.13       87.04      1.16 o 
   2   2  13        4.92        4.07      0.43 o 
   3   2  13      647.68      720.66      9.04 o 
   4   2  13        0.41        0.82      0.20 o 
   5   2  13       73.31       85.43      1.54 o 
   6   2  13      120.36      116.52      2.85 o 
   7   2  13       59.42       47.98      1.60 o 
   8   2  13      329.85      298.64     13.87 o 
   9   2  13        0.52        0.60      0.46 o 
  10   2  13       10.02       12.32      1.05 o 
  11   2  13        6.94        6.63      1.50 o 
  12   2  13        9.84       10.97      1.58 o 
  13   2  13       49.16       55.65      2.37 o 
  14   2  13       84.06       78.86     18.44 o 
 -17   3  13       52.57       57.31      4.15 o 
 -16   3  13        9.02        8.31      1.31 o 
 -15   3  13       33.25       38.83      2.31 o 
 -14   3  13        0.05        1.09      1.06 o 
 -13   3  13       46.51       41.74      2.84 o 
 -12   3  13      388.65      366.36      7.85 o 
 -11   3  13      389.03      352.81      8.38 o 
 -10   3  13       24.66       20.40      1.12 o 
  -9   3  13       27.31       24.69      0.95 o 
  -8   3  13        0.91        0.77      0.32 o 
  -7   3  13       47.71       50.48      0.97 o 
  -6   3  13        0.12        0.17      0.35 o 
  -5   3  13     1574.68     1717.23     21.58 o 
  -4   3  13      940.92      924.24     10.54 o 
  -3   3  13       21.88       17.43      0.79 o 
  -2   3  13      418.31      446.58      4.56 o 
  -1   3  13      150.68      154.90      1.74 o 
   0   3  13        5.58        4.84      0.61 o 
   1   3  13       10.86       13.92      0.76 o 
   2   3  13        3.46        1.60      0.45 o 
   3   3  13       72.60       53.03      0.89 o 
   4   3  13       79.44      110.65      1.48 o 
   5   3  13      185.42      135.78      3.49 o 
   6   3  13      111.07      103.73      1.70 o 
   7   3  13       96.47       91.20      2.71 o 
   8   3  13      232.84      218.36      6.70 o 
   9   3  13      462.81      403.60     19.25 o 
  10   3  13      103.77      106.61      6.30 o 
  11   3  13      248.65      218.68     18.80 o 
  12   3  13       21.79       20.95      1.92 o 
  13   3  13        0.01        0.07      1.31 o 
 -15   4  13        0.97        2.04      1.06 o 
 -14   4  13        1.08        0.37      0.85 o 
 -13   4  13       51.03       45.99      2.03 o 
 -12   4  13        1.41        1.12      0.61 o 
 -11   4  13        1.64        1.56      0.43 o 
 -10   4  13       53.48       38.56      1.60 o 
  -9   4  13      372.76      354.29      5.82 o 
  -8   4  13       21.64       17.99      0.65 o 
  -7   4  13       27.29       26.58      0.93 o 
  -6   4  13      432.57      439.90      6.19 o 
  -5   4  13      119.54      114.64      1.63 o 
  -4   4  13       59.79       60.35      1.21 o 
  -3   4  13      975.28      990.79     11.05 o 
  -2   4  13      481.03      471.58      4.90 o 
  -1   4  13       24.61       28.96      0.89 o 
   0   4  13        4.38        2.94      0.58 o 
   1   4  13       73.94       61.53      1.18 o 
   2   4  13        0.00        0.76      0.45 o 
   3   4  13       29.37       30.77      0.87 o 
   4   4  13       96.91       68.67      1.55 o 
   5   4  13        0.02        1.17      0.26 o 
   6   4  13        7.33        8.52      1.13 o 
   7   4  13      280.78      293.24      4.14 o 
   8   4  13       76.20       74.63      2.35 o 
   9   4  13        6.33        6.67      0.84 o 
  10   4  13        5.80        5.21      0.99 o 
  11   4  13        2.24        2.89      0.95 o 
  12   4  13       33.24       30.56      2.89 o 
 -13   5  13       47.13       45.38      2.07 o 
 -12   5  13        0.60        0.61      0.50 o 
 -11   5  13       37.78       37.98      1.58 o 
 -10   5  13       11.32        7.18      1.17 o 
  -9   5  13       58.60       48.26      2.13 o 
  -8   5  13      154.94      160.91      3.44 o 
  -7   5  13      216.05      213.62      4.12 o 
  -6   5  13        3.63        3.13      0.64 o 
  -5   5  13        6.31        5.42      0.65 o 
  -4   5  13        8.30       12.70      0.93 o 
  -3   5  13        1.09        1.51      0.50 o 
  -2   5  13       15.59       17.45      0.88 o 
  -1   5  13        2.41        2.57      0.71 o 
   0   5  13        1.79        1.73      0.55 o 
   1   5  13        7.59        7.09      0.72 o 
   2   5  13        4.11        2.90      0.64 o 
   3   5  13       80.34       73.90      1.53 o 
   4   5  13      257.35      256.41      3.29 o 
   5   5  13      403.18      416.54      5.50 o 
   6   5  13       49.98       50.11      1.91 o 
   7   5  13       19.46       23.98      1.46 o 
   8   5  13       18.83       14.66      1.52 o 
   9   5  13      124.70      135.44      3.95 o 
  10   5  13       54.37       51.30      1.92 o 
 -11   6  13      180.44      176.91      6.90 o 
 -10   6  13       36.82       36.02      1.64 o 
  -9   6  13       37.66       39.27      1.40 o 
  -8   6  13       96.13       95.56      3.16 o 
  -7   6  13       23.51       22.60      0.94 o 
  -6   6  13       38.50       42.46      1.68 o 
  -5   6  13      193.54      216.62      2.90 o 
  -4   6  13       11.65       14.18      0.96 o 
  -3   6  13        6.62        6.24      0.99 o 
  -2   6  13        2.83        3.03      0.87 o 
  -1   6  13       89.76       96.55      1.79 o 
   0   6  13       36.36       31.86      1.34 o 
   1   6  13        1.10        1.33      0.62 o 
   2   6  13       55.09       57.82      1.68 o 
   3   6  13       11.18       13.42      0.89 o 
   4   6  13       41.52       42.06      1.55 o 
   5   6  13       18.94       25.33      1.79 o 
   6   6  13       79.11       85.73      2.69 o 
   7   6  13        1.26        0.37      0.81 o 
   8   6  13        0.87        0.56      0.74 o 
  -6   7  13        0.27        0.06      0.57 o 
  -5   7  13       73.94       79.94      1.91 o 
  -4   7  13       43.90       44.08      1.54 o 
  -3   7  13      125.59      130.10      2.55 o 
  -2   7  13        9.97       11.60      1.12 o 
  -1   7  13        7.30        7.30      0.87 o 
   0   7  13       39.86       44.45      1.52 o 
   1   7  13        6.78        7.93      0.96 o 
   2   7  13        0.36        0.35      0.75 o 
   3   7  13        0.36        1.22      0.76 o 
 -18   0  14       36.31       43.37      2.73 o 
 -17   0  14       55.54       61.28      3.40 o 
 -16   0  14       73.23       73.45      5.33 o 
 -15   0  14     3164.30     3359.98     83.72 o 
 -14   0  14       18.46       17.89      2.58 o 
 -13   0  14      188.64      187.41      5.54 o 
 -12   0  14        7.87        5.92      1.66 o 
 -11   0  14       53.43       43.59      2.22 o 
 -10   0  14       12.63       14.43      1.52 o 
  -9   0  14       34.25       35.78      2.36 o 
  -8   0  14     2649.92     2897.66     62.85 o 
  -7   0  14       53.41       39.61      1.98 o 
  -6   0  14     1135.23     1202.18     38.50 o 
  -5   0  14      169.53      169.88      5.24 o 
  -4   0  14      380.43      337.36      4.23 o 
  -3   0  14      334.05      321.40      4.02 o 
  -2   0  14      817.72      145.47    432.47 o 
  -1   0  14     5490.01     5254.73    133.46 o 
   0   0  14     2652.79     2690.08     45.37 o 
   1   0  14      166.26      137.99      1.75 o 
   2   0  14       91.50       99.84      1.94 o 
   3   0  14      605.37      589.10     19.28 o 
   4   0  14      317.53      123.94    153.97 o 
   5   0  14        2.86        4.25      0.86 o 
   6   0  14     4574.87     3668.46    313.10 o 
   7   0  14      461.27      456.38     11.63 o 
   8   0  14      231.26      208.46      4.93 o 
   9   0  14        8.94        8.93      1.95 o 
  10   0  14      108.13      107.56      4.22 o 
  11   0  14        1.50        2.73      1.70 o 
  12   0  14        0.59        0.65      1.20 o 
  13   0  14       18.74       21.58      2.88 o 
  14   0  14        7.72        8.02      2.49 o 
 -18   1  14       27.71       29.47      1.70 o 
 -17   1  14        5.57        5.72      1.66 o 
 -16   1  14        3.32        3.29      1.03 o 
 -15   1  14      161.34      161.94      3.60 o 
 -14   1  14       76.67       69.92      3.14 o 
 -13   1  14       51.74       51.69      2.52 o 
 -12   1  14       24.99       23.76      1.63 o 
 -11   1  14        5.15        5.33      0.93 o 
 -10   1  14       33.00       31.85      1.65 o 
  -9   1  14      155.57      155.58      3.49 o 
  -8   1  14       22.87       17.81      1.67 o 
  -7   1  14      160.58      184.21      2.13 o 
  -6   1  14       15.52       16.05      0.88 o 
  -5   1  14      120.04      106.63      1.99 o 
  -4   1  14        9.93        8.87      0.45 o 
  -3   1  14       80.20       89.31      1.05 o 
  -2   1  14      329.85      376.55      3.17 o 
  -1   1  14       29.25       28.69      0.69 o 
   0   1  14      157.58      164.03      3.23 o 
   1   1  14       60.99       58.87      0.90 o 
   2   1  14       35.18       32.40      0.68 o 
   3   1  14       16.34       12.87      0.50 o 
   4   1  14      300.70      296.10      3.00 o 
   5   1  14       52.85       51.47      1.14 o 
   6   1  14      274.11      259.05      9.51 o 
   7   1  14      446.23      411.31     20.60 o 
   8   1  14        2.21        1.66      0.33 o 
   9   1  14       38.89       28.51      1.80 o 
  10   1  14       19.20       21.16      1.68 o 
  11   1  14       31.11       39.39      2.18 o 
  12   1  14       38.93       38.93      2.29 o 
  13   1  14       37.17       56.26      2.72 o 
  14   1  14       55.46       61.39      2.59 o 
 -17   2  14       31.14       33.00      1.78 o 
 -16   2  14       64.11       68.92      2.67 o 
 -15   2  14       37.57       43.52      1.87 o 
 -14   2  14        0.05       -0.18      0.88 o 
 -13   2  14        0.98        0.99      0.88 o 
 -12   2  14        0.20        1.24      1.11 o 
 -11   2  14       39.89       36.44      1.53 o 
 -10   2  14       13.08       10.44      0.58 o 
  -9   2  14       31.39       33.84      0.79 o 
  -8   2  14        6.71        5.44      0.43 o 
  -7   2  14       59.31       51.75      1.27 o 
  -6   2  14      664.24      695.01      9.41 o 
  -5   2  14      289.04      310.49      3.85 o 
  -4   2  14       74.40       81.93      4.11 o 
  -3   2  14       35.52       31.87      0.76 o 
  -2   2  14        7.50        7.28      0.57 o 
  -1   2  14      313.92      304.66      3.34 o 
   0   2  14       98.17       93.35      1.36 o 
   1   2  14      279.50      318.42      2.95 o 
   2   2  14      330.69      363.27      3.26 o 
   3   2  14       20.12       17.36      0.84 o 
   4   2  14       31.52       37.06      1.54 o 
   5   2  14       32.46       35.49      1.01 o 
   6   2  14     1287.79     1245.80     28.25 o 
   7   2  14       31.29       23.45      1.37 o 
   8   2  14      171.15      131.89      7.39 o 
   9   2  14       73.19       54.67      4.71 o 
  10   2  14       72.38       61.08      4.56 o 
  11   2  14        0.00        1.42      1.35 o 
  12   2  14       31.52       35.39      2.65 o 
  13   2  14      199.01      207.80      6.38 o 
  14   2  14        9.35       10.19      1.87 o 
 -16   3  14       60.65       65.00      2.23 o 
 -15   3  14        9.43        7.82      1.48 o 
 -14   3  14        4.27        4.97      1.35 o 
 -13   3  14       21.20       17.44      1.55 o 
 -12   3  14       23.60       18.72      0.89 o 
 -11   3  14       90.53       74.88      2.58 o 
 -10   3  14      138.84      123.54      2.64 o 
  -9   3  14       96.78       78.96      1.20 o 
  -8   3  14        1.65        1.71      0.30 o 
  -7   3  14       24.14       25.81      0.73 o 
  -6   3  14      252.98      236.43      2.44 o 
  -5   3  14      274.86      268.16      4.96 o 
  -4   3  14      176.65      173.36      2.72 o 
  -3   3  14       15.75       14.37      0.75 o 
  -2   3  14       23.19       26.02      1.23 o 
  -1   3  14       54.59       53.05      1.17 o 
   0   3  14      144.56      151.40      1.73 o 
   1   3  14      132.38      122.38      2.04 o 
   2   3  14       68.00       65.10      1.27 o 
   3   3  14       78.27       75.50      1.28 o 
   4   3  14      228.80      198.77      2.43 o 
   5   3  14       20.82       13.18      0.86 o 
   6   3  14       13.12       15.89      0.97 o 
   7   3  14      240.14      235.10      5.65 o 
   8   3  14       31.46       22.90      1.17 o 
   9   3  14      210.05      188.85     10.40 o 
  10   3  14      151.83      140.78      9.60 o 
  11   3  14      199.30      156.17     24.68 o 
  12   3  14       43.54       49.79      3.52 o 
  13   3  14        2.94        4.11      1.71 o 
 -15   4  14       40.64       45.41      2.49 o 
 -14   4  14        9.67        9.73      1.72 o 
 -13   4  14        3.11        2.41      1.40 o 
 -12   4  14        7.43        6.98      0.62 o 
 -11   4  14       10.50       11.62      0.94 o 
 -10   4  14       53.85       43.07      1.17 o 
  -9   4  14        3.38        4.22      0.38 o 
  -8   4  14        6.73        9.24      0.63 o 
  -7   4  14        0.98        1.08      0.45 o 
  -6   4  14        1.64        1.34      0.49 o 
  -5   4  14       71.69       63.99      1.03 o 
  -4   4  14      144.00      140.18      1.89 o 
  -3   4  14        2.78        4.20      0.58 o 
  -2   4  14        9.41       12.16      0.80 o 
  -1   4  14      116.87      119.42      1.63 o 
   0   4  14        7.11        7.39      0.81 o 
   1   4  14       55.09       54.17      1.01 o 
   2   4  14        6.60        8.84      0.72 o 
   3   4  14      393.78      362.89      3.88 o 
   4   4  14        3.63        5.53      0.51 o 
   5   4  14      125.89      126.47      5.12 o 
   6   4  14      173.22      170.44      3.52 o 
   7   4  14       57.71       58.81      1.55 o 
   8   4  14       77.55       73.58      2.48 o 
   9   4  14       11.94       11.41      1.25 o 
  10   4  14       81.16       78.47      4.77 o 
  11   4  14      100.11       96.39      4.44 o 
  12   4  14        0.23        0.60      0.92 o 
 -13   5  14       18.99       13.78      0.97 o 
 -12   5  14        0.92        0.14      0.41 o 
 -11   5  14       39.73       33.76      1.17 o 
 -10   5  14      150.01      136.08      4.37 o 
  -9   5  14      154.14      153.13      3.86 o 
  -8   5  14       76.31       70.75      1.58 o 
  -7   5  14        0.50        0.31      0.43 o 
  -6   5  14       19.21       20.16      0.75 o 
  -5   5  14       73.44       83.00      1.62 o 
  -4   5  14       15.86       17.59      0.82 o 
  -3   5  14       10.47        9.43      0.83 o 
  -2   5  14        0.44        1.43      0.51 o 
  -1   5  14        1.61        1.78      0.58 o 
   0   5  14        6.85        7.56      0.66 o 
   1   5  14       27.13       25.79      0.94 o 
   2   5  14       24.37       24.01      1.14 o 
   3   5  14       49.88       38.70      1.31 o 
   4   5  14      117.58      118.75      2.25 o 
   5   5  14       21.30       20.74      1.65 o 
   6   5  14       65.47       65.68      2.30 o 
   7   5  14       79.45       83.11      1.93 o 
   8   5  14       20.00       21.10      1.55 o 
   9   5  14        3.88        2.13      0.90 o 
  10   5  14       65.53       61.81      2.38 o 
 -10   6  14        6.14        2.66      0.78 o 
  -9   6  14      106.75      102.55      3.09 o 
  -8   6  14        1.85        2.00      0.52 o 
  -7   6  14      295.42      300.32      7.50 o 
  -6   6  14       23.15       29.14      1.24 o 
  -5   6  14        1.77        2.72      0.63 o 
  -4   6  14      121.29      120.71      2.08 o 
  -3   6  14        0.15       -0.40      0.55 o 
  -2   6  14       81.19       82.71      1.80 o 
  -1   6  14      157.21      170.10      2.39 o 
   0   6  14        3.11        6.91      0.85 o 
   1   6  14      324.76      372.12      4.69 o 
   2   6  14      296.20      335.44      4.31 o 
   3   6  14       30.69       27.81      1.52 o 
   4   6  14       14.03       11.91      1.30 o 
   5   6  14       90.70       98.22      2.70 o 
   6   6  14      192.13      198.71      3.97 o 
   7   6  14       16.38       21.41      1.66 o 
  -5   7  14        0.52       -0.57      0.67 o 
  -4   7  14        0.02        0.29      0.63 o 
  -3   7  14        1.10        0.91      0.69 o 
  -2   7  14        0.98        1.26      0.72 o 
  -1   7  14       55.24       58.67      1.97 o 
   0   7  14        2.84        2.02      0.76 o 
   1   7  14        1.14        1.93      0.71 o 
   2   7  14       67.88       75.73      2.16 o 
 -17   1  15        8.56        8.64      1.85 o 
 -16   1  15       11.02        9.09      1.42 o 
 -15   1  15       20.83       22.10      1.77 o 
 -14   1  15       56.01       58.89      3.10 o 
 -13   1  15       21.94       19.46      1.68 o 
 -12   1  15       29.21       30.94      2.07 o 
 -11   1  15        4.63        4.52      1.13 o 
 -10   1  15       24.39       26.41      1.60 o 
  -9   1  15      142.70      163.23      3.02 o 
  -8   1  15      342.76      261.79     59.34 o 
  -7   1  15       34.37       32.24      0.95 o 
  -6   1  15       45.62       36.79      0.98 o 
  -5   1  15      437.84      422.53      3.78 o 
  -4   1  15       19.18       26.96      0.62 o 
  -3   1  15       56.98       52.19      0.84 o 
  -2   1  15      177.04      201.07      1.82 o 
  -1   1  15       24.58       33.09      0.75 o 
   0   1  15      363.75      385.51      3.31 o 
   1   1  15       93.42       87.06      1.13 o 
   2   1  15      788.97      803.14      6.97 o 
   3   1  15      221.47      224.10      2.18 o 
   4   1  15      174.70      155.02      1.42 o 
   5   1  15      501.74      474.29     11.30 o 
   6   1  15      249.29      217.12      9.15 o 
   7   1  15      114.51      107.57      6.63 o 
   8   1  15      255.82      212.63     12.66 o 
   9   1  15       13.30       11.04      1.41 o 
  10   1  15       36.83       27.30      7.29 o 
  11   1  15       12.57       15.16      1.75 o 
  12   1  15        0.06        0.43      0.87 o 
  13   1  15       13.62       15.66      2.75 o 
  14   1  15       29.54       35.00      2.07 o 
 -17   2  15      121.20      133.09      3.79 o 
 -16   2  15        0.32        0.34      0.80 o 
 -15   2  15        3.15        3.90      1.40 o 
 -14   2  15       33.45       38.03      1.78 o 
 -13   2  15        1.60        3.53      1.23 o 
 -12   2  15      104.89      105.64      2.96 o 
 -11   2  15       70.38       60.51      4.29 o 
 -10   2  15        1.10        1.68      0.44 o 
  -9   2  15        4.04        3.10      0.42 o 
  -8   2  15       74.62       69.56      1.10 o 
  -7   2  15      130.48      118.07      2.84 o 
  -6   2  15       28.53       22.79      1.18 o 
  -5   2  15       20.70       22.53      0.79 o 
  -4   2  15      482.11      489.82      7.02 o 
  -3   2  15      128.93      145.13      2.22 o 
  -2   2  15       16.81       20.51      0.70 o 
  -1   2  15        7.25        6.12      0.61 o 
   0   2  15      100.79      108.37      1.40 o 
   1   2  15      204.75      203.36      2.06 o 
   2   2  15        6.31        4.92      0.56 o 
   3   2  15      186.44      177.09      2.37 o 
   4   2  15      394.67      410.48      3.91 o 
   5   2  15      113.28      112.43      2.28 o 
   6   2  15       32.10       29.99      1.49 o 
   7   2  15       87.07       79.47      3.07 o 
   8   2  15       65.18       52.57      3.23 o 
   9   2  15       97.64       70.17      5.57 o 
  10   2  15      174.47      169.20      7.45 o 
  11   2  15       18.01       20.81      1.89 o 
  12   2  15      136.64      140.94      5.08 o 
  13   2  15       30.62       27.94      3.65 o 
 -16   3  15       13.24       12.76      1.43 o 
 -15   3  15       51.75       52.34      2.47 o 
 -14   3  15       30.03       29.44      1.89 o 
 -13   3  15       49.83       54.38      2.74 o 
 -12   3  15      470.70      470.78      7.48 o 
 -11   3  15      212.98      168.90      3.66 o 
 -10   3  15      469.89      441.78      9.23 o 
  -9   3  15       44.32       31.57      1.77 o 
  -8   3  15      104.29      105.10      2.20 o 
  -7   3  15       79.73       76.33      2.28 o 
  -6   3  15      136.32      142.27      2.41 o 
  -5   3  15     2610.65     2792.67     40.57 o 
  -4   3  15     1375.42     1438.54     18.06 o 
  -3   3  15      851.61      858.35      9.93 o 
  -2   3  15      253.06      246.60      3.36 o 
  -1   3  15       21.46       21.90      0.72 o 
   0   3  15        5.08        5.22      0.58 o 
   1   3  15       45.62       45.65      0.97 o 
   2   3  15      515.38      481.63      4.77 o 
   3   3  15      275.01      243.19      2.87 o 
   4   3  15      366.01      338.81      4.32 o 
   5   3  15       16.24       16.82      1.23 o 
   6   3  15        0.98        0.52      0.48 o 
   7   3  15        3.04        1.81      0.58 o 
   8   3  15      294.10      262.93     13.15 o 
   9   3  15        2.75        3.63      0.61 o 
  10   3  15       50.85       49.25      3.38 o 
  11   3  15      200.53      204.65      4.78 o 
  12   3  15       19.64       19.25      1.97 o 
 -15   4  15        1.18        0.69      1.07 o 
 -14   4  15        2.98        3.39      1.97 o 
 -13   4  15       11.87       14.31      2.05 o 
 -12   4  15       48.42       35.85      2.34 o 
 -11   4  15       20.68       17.34      0.99 o 
 -10   4  15        4.82        3.47      0.58 o 
  -9   4  15        0.71        0.31      0.31 o 
  -8   4  15       13.12       11.01      0.94 o 
  -7   4  15       22.79       19.66      0.98 o 
  -6   4  15       32.44       29.76      0.81 o 
  -5   4  15       97.74      101.76      1.64 o 
  -4   4  15       66.18       65.26      1.11 o 
  -3   4  15       63.87       55.51      1.19 o 
  -2   4  15       40.00       38.35      1.18 o 
  -1   4  15        0.09        1.74      0.59 o 
   0   4  15       25.36       23.48      0.74 o 
   1   4  15       93.41       71.85      1.30 o 
   2   4  15        6.05        7.20      0.53 o 
   3   4  15      210.28      210.35      3.43 o 
   4   4  15      157.94      154.06      3.23 o 
   5   4  15      205.74      206.32      3.36 o 
   6   4  15       49.62       50.17      1.84 o 
   7   4  15        8.60        9.65      0.92 o 
   8   4  15       12.21       16.15      0.97 o 
   9   4  15        3.99        2.21      0.66 o 
  10   4  15       50.49       53.78      3.08 o 
  11   4  15        6.30        5.78      1.10 o 
 -13   5  15       43.05       48.08      2.76 o 
 -12   5  15       25.82       30.53      1.60 o 
 -11   5  15       43.21       39.39      1.93 o 
 -10   5  15       70.78       58.10      2.98 o 
  -9   5  15        8.64        5.03      0.83 o 
  -8   5  15        9.30        7.57      0.55 o 
  -7   5  15       22.86       19.76      1.03 o 
  -6   5  15        3.04        2.64      0.61 o 
  -5   5  15        0.06        0.75      0.50 o 
  -4   5  15       61.46       63.05      1.53 o 
  -3   5  15      374.79      399.57      5.83 o 
  -2   5  15        0.99        2.17      0.55 o 
  -1   5  15       72.49       71.43      1.34 o 
   0   5  15        5.67        4.77      0.69 o 
   1   5  15       15.97       12.78      0.75 o 
   2   5  15       43.86       40.37      1.13 o 
   3   5  15      124.77      110.38      1.99 o 
   4   5  15      608.06      627.86      8.16 o 
   5   5  15        0.80        1.32      0.85 o 
   6   5  15       12.02       15.90      1.15 o 
   7   5  15      126.15      124.29      2.62 o 
   8   5  15      143.37      156.48      3.37 o 
   9   5  15      132.20      122.60      3.84 o 
 -10   6  15        6.84        5.18      1.07 o 
  -9   6  15       20.81       23.61      1.54 o 
  -8   6  15       40.48       42.45      1.50 o 
  -7   6  15       82.06       75.44      2.25 o 
  -6   6  15        5.23        4.08      0.63 o 
  -5   6  15        3.28        2.82      0.60 o 
  -4   6  15        3.35        3.32      0.87 o 
  -3   6  15      357.01      385.39      5.15 o 
  -2   6  15      111.74      116.56      1.97 o 
  -1   6  15      113.36      126.86      1.94 o 
   0   6  15       75.00       82.78      1.83 o 
   1   6  15       66.44       71.65      1.70 o 
   2   6  15      135.69      145.16      2.70 o 
   3   6  15       43.76       45.86      1.82 o 
   4   6  15      472.87      511.77      7.80 o 
   5   6  15      179.39      182.23      4.22 o 
   6   6  15       21.93       26.21      1.57 o 
  -3   7  15        0.32        0.50      0.73 o 
  -2   7  15       37.05       35.59      1.24 o 
  -1   7  15        2.93        2.58      0.94 o 
 -17   0  16        0.32       -0.31      1.17 o 
 -16   0  16      544.51      571.54     12.90 o 
 -15   0  16     3891.23     4181.72    114.10 o 
 -14   0  16      345.61      360.82      8.42 o 
 -13   0  16      132.12      143.98      4.23 o 
 -12   0  16       12.19       12.11      2.01 o 
 -11   0  16        6.70        9.32      1.51 o 
 -10   0  16        8.97       11.41      1.52 o 
  -9   0  16       73.00       69.36      3.16 o 
  -8   0  16     1821.51     2004.05     41.04 o 
  -7   0  16      201.26      205.98      5.18 o 
  -6   0  16      112.15       96.27      6.32 o 
  -5   0  16      362.35      353.67     13.43 o 
  -4   0  16       46.64       48.29      1.21 o 
  -3   0  16       12.77       17.47      0.95 o 
  -2   0  16      317.74      313.07      4.47 o 
  -1   0  16      255.71      223.58      3.27 o 
   0   0  16      367.80      382.00      6.15 o 
   1   0  16       28.31       32.60      1.06 o 
   2   0  16       61.08       64.95      1.45 o 
   3   0  16       86.75       78.14      2.64 o 
   4   0  16      429.41      411.01      6.53 o 
   5   0  16     4796.86     4297.49    193.01 o 
   6   0  16     1550.29     1412.59    111.36 o 
   7   0  16      359.63      370.78     10.81 o 
   8   0  16       30.30       28.74      3.57 o 
   9   0  16       73.59       71.75      3.01 o 
  10   0  16        0.67        1.02      1.54 o 
  11   0  16      397.74      445.30     11.05 o 
  12   0  16      601.76      729.68     17.25 o 
  13   0  16      124.79      161.18      5.40 o 
 -17   1  16       24.51       28.40      1.85 o 
 -16   1  16        6.96        7.94      1.94 o 
 -15   1  16       17.87       18.79      1.60 o 
 -14   1  16       30.64       31.21      2.09 o 
 -13   1  16        0.00        0.46      0.95 o 
 -12   1  16       27.37       27.03      1.59 o 
 -11   1  16        9.11       12.83      1.17 o 
 -10   1  16        1.31        1.44      0.83 o 
  -9   1  16       45.03       47.55      1.93 o 
  -8   1  16        2.16        2.50      1.12 o 
  -7   1  16        6.05        7.32      0.39 o 
  -6   1  16      386.98      372.99      8.48 o 
  -5   1  16       21.52       16.89      0.91 o 
  -4   1  16        0.01        0.97      0.33 o 
  -3   1  16       10.79       11.11      0.60 o 
  -2   1  16       11.62       15.54      0.91 o 
  -1   1  16      362.21      379.66      3.32 o 
   0   1  16        1.04        0.87      0.35 o 
   1   1  16      315.79      320.32      2.96 o 
   2   1  16      176.29      179.94      1.77 o 
   3   1  16        2.37        2.96      0.40 o 
   4   1  16      224.12      222.91      1.94 o 
   5   1  16      157.26      144.34      3.87 o 
   6   1  16      393.91      340.48     21.32 o 
   7   1  16      529.90      463.88     33.51 o 
   8   1  16       14.42       11.30      1.67 o 
   9   1  16        0.20       -0.26      0.70 o 
  10   1  16       15.76       17.12      1.79 o 
  11   1  16        6.36        6.81      1.40 o 
  12   1  16        1.25        1.93      1.30 o 
  13   1  16       75.69       87.93      3.40 o 
 -16   2  16        5.43        6.64      1.41 o 
 -15   2  16        4.56        3.92      1.25 o 
 -14   2  16        0.01       -0.16      0.76 o 
 -13   2  16      192.82      196.55      4.00 o 
 -12   2  16      112.67      114.68      3.19 o 
 -11   2  16       76.95       68.91      6.84 o 
 -10   2  16       34.38       31.85      2.32 o 
  -9   2  16       22.12       19.65      0.91 o 
  -8   2  16        3.96        3.29      0.46 o 
  -7   2  16        6.72        5.68      0.38 o 
  -6   2  16     1595.71     1691.15     28.24 o 
  -5   2  16      154.36      147.99      2.55 o 
  -4   2  16      178.25      177.53      1.96 o 
  -3   2  16      740.96      764.63      9.54 o 
  -2   2  16      258.94      258.99      2.93 o 
  -1   2  16       44.20       39.53      1.12 o 
   0   2  16      137.39      132.80      1.41 o 
   1   2  16      264.30      256.90      2.53 o 
   2   2  16        4.50        7.15      0.49 o 
   3   2  16       13.72       20.54      0.52 o 
   4   2  16      734.92      719.53      7.15 o 
   5   2  16        0.02        0.70      0.51 o 
   6   2  16        0.00        0.81      0.40 o 
   7   2  16        2.10        1.77      0.55 o 
   8   2  16       21.51       19.11      1.99 o 
   9   2  16      186.78      191.53      8.91 o 
  10   2  16        9.37       12.09      1.56 o 
  11   2  16        0.04        0.44      1.11 o 
  12   2  16       59.49       62.28      2.61 o 
  13   2  16       75.77       90.10      2.95 o 
 -15   3  16        3.58        2.99      1.10 o 
 -14   3  16       12.64       16.12      1.68 o 
 -13   3  16      108.54      107.10      2.98 o 
 -12   3  16      273.50      269.71      5.01 o 
 -11   3  16       52.47       43.37      3.35 o 
 -10   3  16       55.06       47.84      2.20 o 
  -9   3  16       54.40       48.96      1.70 o 
  -8   3  16        0.73        0.70      0.25 o 
  -7   3  16       38.37       38.46      1.65 o 
  -6   3  16     1090.13     1134.77     19.08 o 
  -5   3  16     2604.97     2734.14     45.22 o 
  -4   3  16     1485.92     1483.54     22.52 o 
  -3   3  16      788.18      776.96     10.40 o 
  -2   3  16       26.16       28.74      0.84 o 
  -1   3  16       17.08       14.39      0.66 o 
   0   3  16       66.85       90.32      1.30 o 
   1   3  16      348.57      342.80      3.51 o 
   2   3  16      728.02      691.69     10.64 o 
   3   3  16      386.97      321.17      3.58 o 
   4   3  16       28.44       20.97      0.58 o 
   5   3  16        0.59       -0.34      0.65 o 
   6   3  16        0.71        1.34      0.55 o 
   7   3  16       67.61       69.96      1.66 o 
   8   3  16        0.00       -0.04      0.44 o 
   9   3  16        2.67        2.49      0.71 o 
  10   3  16       24.85       30.67      1.99 o 
  11   3  16        5.74        7.07      1.68 o 
  12   3  16       25.78       23.88      2.42 o 
 -14   4  16        2.10        2.31      1.55 o 
 -13   4  16       48.05       46.06      2.98 o 
 -12   4  16       29.76       27.24      1.73 o 
 -11   4  16        9.07        9.33      0.68 o 
 -10   4  16       10.15        6.04      1.09 o 
  -9   4  16       24.38       23.34      1.23 o 
  -8   4  16      129.05      123.79      3.99 o 
  -7   4  16        5.39        6.29      0.49 o 
  -6   4  16      247.33      246.00      3.97 o 
  -5   4  16      162.38      155.32      2.56 o 
  -4   4  16        0.28        0.73      0.45 o 
  -3   4  16       17.94       19.62      0.79 o 
  -2   4  16       16.03       18.43      0.78 o 
  -1   4  16       81.38       83.35      1.56 o 
   0   4  16        1.89        0.98      0.42 o 
   1   4  16       52.46       47.45      1.21 o 
   2   4  16        0.81        0.26      0.38 o 
   3   4  16       13.93       13.98      0.94 o 
   4   4  16        0.00        0.09      0.56 o 
   5   4  16        4.75        4.05      0.90 o 
   6   4  16       74.84       77.26      2.03 o 
   7   4  16        5.48        3.37      0.80 o 
   8   4  16       93.62       88.74      4.69 o 
   9   4  16       62.71       61.74      3.01 o 
  10   4  16       19.12       16.75      1.00 o 
 -12   5  16       45.80       50.17      2.74 o 
 -11   5  16        3.31        2.19      0.92 o 
 -10   5  16       24.00       25.31      1.41 o 
  -9   5  16       79.85       81.81      3.49 o 
  -8   5  16       49.51       45.88      2.71 o 
  -7   5  16       82.41       83.94      2.18 o 
  -6   5  16        1.25        1.28      0.44 o 
  -5   5  16       62.82       60.25      1.55 o 
  -4   5  16       95.84       97.71      1.94 o 
  -3   5  16      104.66      111.63      1.86 o 
  -2   5  16       29.88       32.09      1.15 o 
  -1   5  16       14.80       15.47      0.85 o 
   0   5  16       73.96       80.88      1.59 o 
   1   5  16      218.35      237.10      2.80 o 
   2   5  16      178.39      179.82      2.92 o 
   3   5  16      303.02      328.71      4.71 o 
   4   5  16      292.79      313.01      5.33 o 
   5   5  16        4.76        4.72      1.07 o 
   6   5  16       15.89       14.88      1.15 o 
   7   5  16       75.87       81.55      2.40 o 
   8   5  16        2.79        3.00      0.93 o 
  -9   6  16       73.67       72.83      4.37 o 
  -8   6  16       19.69       20.04      1.34 o 
  -7   6  16       46.04       47.60      2.15 o 
  -6   6  16       15.74       19.21      0.91 o 
  -5   6  16       22.19       23.59      1.29 o 
  -4   6  16        0.01        0.59      0.61 o 
  -3   6  16       98.11      108.86      2.17 o 
  -2   6  16        0.50        1.11      0.62 o 
  -1   6  16        0.33        1.84      0.62 o 
   0   6  16        2.39        3.20      0.92 o 
   1   6  16       22.67       19.77      1.09 o 
   2   6  16        0.07        0.18      0.45 o 
   3   6  16       78.57       75.26      2.57 o 
   4   6  16      336.25      356.11      6.12 o 
   5   6  16        0.69        0.82      0.79 o 
 -17   1  17       14.08       15.00      2.28 o 
 -16   1  17      746.66      776.93     13.31 o 
 -15   1  17       31.52       35.35      2.41 o 
 -14   1  17       49.66       47.37      2.45 o 
 -13   1  17        9.86       10.33      1.39 o 
 -12   1  17        5.01        5.74      1.28 o 
 -11   1  17        0.24        0.55      0.79 o 
 -10   1  17       19.22       21.92      1.85 o 
  -9   1  17       99.58      110.27      2.79 o 
  -8   1  17      173.23      165.41      3.10 o 
  -7   1  17      390.33      371.94      9.82 o 
  -6   1  17      106.08       86.01      2.74 o 
  -5   1  17       80.66       70.98      0.97 o 
  -4   1  17       19.91       23.65      0.58 o 
  -3   1  17       28.99       24.16      0.70 o 
  -2   1  17     1561.04     1668.87     16.19 o 
  -1   1  17        1.52        1.72      0.42 o 
   0   1  17      283.20      269.61      2.57 o 
   1   1  17       10.59        9.16      0.50 o 
   2   1  17       58.36       50.76      0.76 o 
   3   1  17      175.78      176.16      2.01 o 
   4   1  17      109.26      108.90      1.23 o 
   5   1  17      811.36      790.11     22.80 o 
   6   1  17       10.45        8.03      0.60 o 
   7   1  17        0.01        0.28      0.28 o 
   8   1  17        3.77        3.60      0.95 o 
   9   1  17      162.44      174.03      3.69 o 
  10   1  17       49.35       51.52      2.57 o 
  11   1  17      132.90      145.57      4.04 o 
  12   1  17       24.50       29.33      2.69 o 
  13   1  17       15.56       18.10      1.94 o 
 -16   2  17        4.91        4.33      1.36 o 
 -15   2  17      261.42      275.16      5.85 o 
 -14   2  17       21.92       21.73      1.87 o 
 -13   2  17       33.59       37.05      2.57 o 
 -12   2  17        1.09        0.80      1.05 o 
 -11   2  17       76.86       79.80      2.25 o 
 -10   2  17       53.94       56.66      2.20 o 
  -9   2  17      133.35      123.26      3.27 o 
  -8   2  17       22.45       22.41      0.76 o 
  -7   2  17      258.30      241.01      6.70 o 
  -6   2  17      331.36      337.62      5.43 o 
  -5   2  17       10.69        9.16      0.63 o 
  -4   2  17       72.21       77.01      1.59 o 
  -3   2  17        6.47        7.53      0.49 o 
  -2   2  17      129.55      138.82      2.28 o 
  -1   2  17        0.50        1.04      0.36 o 
   0   2  17       24.38       32.33      0.98 o 
   1   2  17       14.37       16.14      0.68 o 
   2   2  17        5.97        4.61      0.44 o 
   3   2  17       23.76       28.31      0.72 o 
   4   2  17      180.70      170.52      1.75 o 
   5   2  17       28.98       31.01      1.14 o 
   6   2  17      320.81      309.59     10.97 o 
   7   2  17        2.74        4.22      0.61 o 
   8   2  17       49.16       40.72      3.15 o 
   9   2  17        5.56        6.88      1.35 o 
  10   2  17      109.93      115.22      3.33 o 
  11   2  17        2.65        3.06      1.25 o 
  12   2  17        0.24       -0.09      0.78 o 
 -15   3  17        2.23        1.78      1.30 o 
 -14   3  17        2.42        2.19      1.30 o 
 -13   3  17       21.49       18.21      1.68 o 
 -12   3  17        1.49        1.68      1.24 o 
 -11   3  17       30.43       27.95      1.80 o 
 -10   3  17        2.82        3.41      0.60 o 
  -9   3  17       47.45       48.33      1.77 o 
  -8   3  17        1.48        1.14      0.23 o 
  -7   3  17      339.70      321.82      7.43 o 
  -6   3  17        0.05        0.83      0.36 o 
  -5   3  17      104.05       99.07      1.80 o 
  -4   3  17        0.19        0.19      0.34 o 
  -3   3  17      117.15      114.37      2.48 o 
  -2   3  17       65.16       58.67      1.04 o 
  -1   3  17        0.10        0.35      0.31 o 
   0   3  17       94.18      102.79      1.39 o 
   1   3  17       42.79       48.53      1.04 o 
   2   3  17       57.28       40.90      0.77 o 
   3   3  17        1.78       -0.13      0.27 o 
   4   3  17       75.33       59.36      1.38 o 
   5   3  17      227.93      224.34      3.61 o 
   6   3  17      127.70      120.10      4.02 o 
   7   3  17      297.48      269.43     10.18 o 
   8   3  17       21.37       13.89      0.90 o 
   9   3  17       57.00       59.74      5.26 o 
  10   3  17      159.86      181.11      4.47 o 
  11   3  17        0.01       -0.13      0.88 o 
 -14   4  17       30.17       32.43      2.30 o 
 -13   4  17       52.35       54.47      2.31 o 
 -12   4  17       76.55       76.11      2.50 o 
 -11   4  17        3.34        3.05      1.18 o 
 -10   4  17       11.40       10.52      0.78 o 
  -9   4  17        0.08        0.23      0.44 o 
  -8   4  17       12.82       10.71      1.39 o 
  -7   4  17        7.35        8.59      0.47 o 
  -6   4  17        0.01        0.50      0.46 o 
  -5   4  17       28.49       27.78      0.83 o 
  -4   4  17       14.29       11.89      0.76 o 
  -3   4  17        1.47        1.42      0.45 o 
  -2   4  17        0.00        0.41      0.34 o 
  -1   4  17        8.36        6.28      0.57 o 
   0   4  17       54.99       55.86      1.08 o 
   1   4  17        0.00        0.04      0.37 o 
   2   4  17        0.91        0.52      0.30 o 
   3   4  17       60.12       52.99      1.42 o 
   4   4  17       16.97       15.76      1.00 o 
   5   4  17      106.57      119.21      2.48 o 
   6   4  17      114.08      121.95      2.40 o 
   7   4  17      160.63      146.22      4.82 o 
   8   4  17       15.41       14.33      1.02 o 
   9   4  17        4.54        2.78      0.86 o 
  10   4  17        7.16        7.27      1.68 o 
 -11   5  17       13.72       14.95      1.43 o 
 -10   5  17      115.49      112.22      4.71 o 
  -9   5  17        9.68        9.53      0.94 o 
  -8   5  17       43.51       43.49      1.65 o 
  -7   5  17       68.19       62.75      2.15 o 
  -6   5  17      143.21      154.59      2.30 o 
  -5   5  17      368.46      393.60      8.24 o 
  -4   5  17        5.70        4.96      0.61 o 
  -3   5  17        0.60        0.12      0.42 o 
  -2   5  17      264.65      277.58      3.76 o 
  -1   5  17      122.16      132.00      1.90 o 
   0   5  17      101.38      115.61      1.91 o 
   1   5  17       13.85       14.99      0.74 o 
   2   5  17       29.45       26.34      2.25 o 
   3   5  17      106.12      114.25      2.48 o 
   4   5  17        8.25        9.41      1.33 o 
   5   5  17      185.65      178.74      3.47 o 
   6   5  17      237.31      253.34      3.89 o 
   7   5  17       26.11       30.14      1.53 o 
  -8   6  17       41.58       39.99      2.38 o 
  -7   6  17      144.42      163.30      4.59 o 
  -6   6  17       62.57       68.00      1.55 o 
  -5   6  17       14.01       12.09      1.18 o 
  -4   6  17        7.56        6.94      0.76 o 
  -3   6  17      102.37      106.73      1.87 o 
  -2   6  17       15.42       12.76      1.03 o 
  -1   6  17        7.31        5.30      0.76 o 
   0   6  17       36.24       40.32      1.29 o 
   1   6  17       44.42       51.19      2.40 o 
   2   6  17       21.66       19.78      1.77 o 
   3   6  17      166.44      192.81      3.94 o 
   4   6  17      266.57      303.71      6.21 o 
 -16   0  18        2.59        2.44      2.14 o 
 -15   0  18        4.86        4.39      2.22 o 
 -14   0  18        0.01        0.23      1.35 o 
 -13   0  18       67.27       75.46      3.23 o 
 -12   0  18        0.48        1.46      1.50 o 
 -11   0  18       46.78       48.51      3.05 o 
 -10   0  18      707.98      755.94     17.68 o 
  -9   0  18       58.44       59.99      2.56 o 
  -8   0  18        0.00        0.59      1.15 o 
  -7   0  18       57.79       67.02      2.40 o 
  -6   0  18       30.29       22.93      1.62 o 
  -5   0  18      259.69      235.68      8.82 o 
  -4   0  18      585.62      576.63      9.34 o 
  -3   0  18     2560.29     2708.99     49.81 o 
  -2   0  18     1331.90     1429.32     19.41 o 
  -1   0  18      571.90      596.12      7.63 o 
   0   0  18       85.59       91.47      1.60 o 
   1   0  18       36.63       39.18      0.97 o 
   2   0  18      611.64      613.50     16.17 o 
   3   0  18       47.64       44.62      1.29 o 
   4   0  18     4315.81     4211.56    102.31 o 
   5   0  18     1221.27     1080.80     79.06 o 
   6   0  18      708.49      748.11     15.65 o 
   7   0  18       44.65       46.03      2.45 o 
   8   0  18        7.64        9.50      2.91 o 
   9   0  18       27.76       30.70      2.90 o 
  10   0  18       12.88       16.99      2.21 o 
  11   0  18        1.96        4.74      2.32 o 
  12   0  18       76.93       83.27      4.81 o 
 -16   1  18        3.60        3.30      1.43 o 
 -15   1  18      111.25      107.07      3.04 o 
 -14   1  18       87.60       90.01      4.25 o 
 -13   1  18       17.01       18.04      1.81 o 
 -12   1  18        4.24        3.24      1.21 o 
 -11   1  18       26.22       30.60      1.86 o 
 -10   1  18        4.61        4.75      1.37 o 
  -9   1  18       17.03       19.49      1.29 o 
  -8   1  18        4.00        4.48      0.97 o 
  -7   1  18        0.76        0.58      0.27 o 
  -6   1  18       24.83       23.30      0.78 o 
  -5   1  18        8.61        7.29      0.45 o 
  -4   1  18      107.86      102.05      1.89 o 
  -3   1  18       41.05       39.64      0.82 o 
  -2   1  18       38.26       42.70      1.81 o 
  -1   1  18       10.41       11.88      0.55 o 
   0   1  18        0.02        0.31      0.30 o 
   1   1  18        0.15        0.67      0.29 o 
   2   1  18        2.71        1.99      0.36 o 
   3   1  18      230.14      234.73      2.81 o 
   4   1  18      555.05      548.93      5.55 o 
   5   1  18       50.31       48.84      1.50 o 
   6   1  18       44.37       36.84      2.62 o 
   7   1  18       82.43       81.42      2.36 o 
   8   1  18        2.67        3.19      0.96 o 
   9   1  18       60.63       61.15      2.65 o 
  10   1  18       16.80       15.57      2.15 o 
  11   1  18      162.26      192.82      4.39 o 
  12   1  18       31.88       31.86      2.23 o 
 -16   2  18       54.14       57.70      3.22 o 
 -15   2  18       43.48       44.81      2.65 o 
 -14   2  18       10.73       14.10      1.94 o 
 -13   2  18       76.81       77.86      2.96 o 
 -12   2  18      326.48      316.84      5.22 o 
 -11   2  18      214.19      218.30      4.57 o 
 -10   2  18       10.04       10.41      1.61 o 
  -9   2  18        9.92        8.04      0.77 o 
  -8   2  18       61.75       61.28      2.48 o 
  -7   2  18        0.08        0.21      0.17 o 
  -6   2  18      319.72      318.72      3.68 o 
  -5   2  18     2319.01     2478.75     28.61 o 
  -4   2  18      357.85      355.36      6.46 o 
  -3   2  18       79.51       89.43      1.51 o 
  -2   2  18       12.99       13.88      0.57 o 
  -1   2  18        0.15        0.67      0.31 o 
   0   2  18       28.21       32.63      0.81 o 
   1   2  18       24.89       23.86      0.69 o 
   2   2  18      308.84      287.76      2.69 o 
   3   2  18        1.26        2.66      0.35 o 
   4   2  18        0.57        0.11      0.16 o 
   5   2  18       52.61       48.77      1.70 o 
   6   2  18       20.94       15.48      0.71 o 
   7   2  18       35.60       32.13      2.15 o 
   8   2  18       32.12       31.41      1.83 o 
   9   2  18        0.60        0.97      1.00 o 
  10   2  18       66.82       63.67      2.95 o 
  11   2  18       14.49       18.58      1.70 o 
 -15   3  18        7.00        6.60      1.52 o 
 -14   3  18        3.19        4.07      1.51 o 
 -13   3  18      106.58       87.09     14.23 o 
 -12   3  18      156.07      148.10      3.48 o 
 -11   3  18       91.77       89.42      2.75 o 
 -10   3  18       68.07       65.89      2.54 o 
  -9   3  18        6.82        6.68      0.66 o 
  -8   3  18        2.79        2.19      0.49 o 
  -7   3  18       84.32       77.59      1.64 o 
  -6   3  18      446.84      422.74      9.72 o 
  -5   3  18      405.91      391.97      9.09 o 
  -4   3  18       76.44       84.43      1.34 o 
  -3   3  18        0.02        0.16      0.30 o 
  -2   3  18        4.49        5.16      0.47 o 
  -1   3  18       52.76       51.24      1.02 o 
   0   3  18      210.36      212.13      2.27 o 
   1   3  18        8.43        6.87      0.56 o 
   2   3  18       16.15       12.27      0.59 o 
   3   3  18        1.64        1.79      0.34 o 
   4   3  18        7.87        8.85      0.83 o 
   5   3  18       41.93       43.25      1.50 o 
   6   3  18        0.22       -0.12      0.55 o 
   7   3  18      282.52      266.75     10.95 o 
   8   3  18      225.25      205.04     12.23 o 
   9   3  18       97.74      110.83      2.97 o 
  10   3  18       69.15       73.29      3.24 o 
 -13   4  18       82.84       85.82      2.76 o 
 -12   4  18       31.05       27.36      2.29 o 
 -11   4  18       63.32       68.01      2.60 o 
 -10   4  18        1.61        1.28      0.72 o 
  -9   4  18       80.57       70.66      3.97 o 
  -8   4  18        1.14        1.10      0.54 o 
  -7   4  18        0.06       -0.09      0.36 o 
  -6   4  18      232.65      221.54      5.15 o 
  -5   4  18       62.01       64.47      1.98 o 
  -4   4  18        3.93        4.17      0.52 o 
  -3   4  18       57.57       60.65      1.25 o 
  -2   4  18        0.69        0.72      0.43 o 
  -1   4  18        5.74        5.85      0.63 o 
   0   4  18       73.90       67.26      1.34 o 
   1   4  18       88.82       83.12      1.41 o 
   2   4  18       20.06       15.50      0.73 o 
   3   4  18      100.82      109.22      2.20 o 
   4   4  18       26.45       25.68      1.27 o 
   5   4  18       11.14       13.09      1.14 o 
   6   4  18      162.22      161.98      2.76 o 
   7   4  18       15.46       17.70      1.06 o 
   8   4  18        0.35        0.20      0.51 o 
   9   4  18        8.28        8.32      1.04 o 
 -11   5  18       14.72       16.83      1.76 o 
 -10   5  18        2.97        2.20      0.56 o 
  -9   5  18        3.57        3.16      0.91 o 
  -8   5  18       12.82       10.49      1.07 o 
  -7   5  18        9.55       10.09      0.95 o 
  -6   5  18       52.83       47.57      1.67 o 
  -5   5  18        5.98        5.45      0.68 o 
  -4   5  18        9.07       11.28      0.71 o 
  -3   5  18       33.38       34.46      1.25 o 
  -2   5  18       51.52       53.16      1.54 o 
  -1   5  18       23.43       25.44      0.90 o 
   0   5  18      203.84      215.91      4.22 o 
   1   5  18      114.16      131.76      2.39 o 
   2   5  18        0.27        0.52      0.60 o 
   3   5  18        0.58        0.22      0.60 o 
   4   5  18      219.72      230.41      4.04 o 
   5   5  18      183.37      195.09      3.71 o 
   6   5  18      275.32      307.97      5.19 o 
  -7   6  18        0.95       -0.51      0.72 o 
  -6   6  18        1.78        3.12      0.78 o 
  -5   6  18       66.63       63.11      1.46 o 
  -4   6  18      204.18      198.04      2.85 o 
  -3   6  18       29.95       33.93      1.41 o 
  -2   6  18       25.04       26.37      1.28 o 
  -1   6  18       83.44       97.05      2.72 o 
   0   6  18      202.38      211.30      5.50 o 
   1   6  18        4.37        4.07      1.20 o 
   2   6  18      110.03      112.59      3.48 o 
 -16   1  19      293.73      304.84      6.94 o 
 -15   1  19       15.40       16.63      1.89 o 
 -14   1  19        0.44        1.15      1.19 o 
 -13   1  19        0.81        0.78      0.89 o 
 -12   1  19       15.94       15.68      1.73 o 
 -11   1  19        0.08        0.37      0.88 o 
 -10   1  19       13.03       10.39      1.45 o 
  -9   1  19      184.23      198.19      3.72 o 
  -8   1  19       33.93       37.56      2.09 o 
  -7   1  19       86.92       79.25      4.00 o 
  -6   1  19       11.12        5.63      0.98 o 
  -5   1  19        3.63        3.30      0.47 o 
  -4   1  19        0.83        0.64      0.28 o 
  -3   1  19       36.73       35.31      0.76 o 
  -2   1  19        1.18        2.67      0.48 o 
  -1   1  19        9.10        8.58      0.53 o 
   0   1  19      157.90      151.40      1.57 o 
   1   1  19        1.22        1.45      0.40 o 
   2   1  19        7.08        6.04      0.40 o 
   3   1  19       92.80       93.09      1.32 o 
   4   1  19      449.86      423.98      7.20 o 
   5   1  19       14.89       14.44      0.82 o 
   6   1  19       37.69       30.12      4.64 o 
   7   1  19       73.71       63.65     12.62 o 
   8   1  19       70.52       77.08      2.82 o 
   9   1  19       26.93       30.06      2.49 o 
  10   1  19       24.89       28.81      1.86 o 
  11   1  19       21.53       27.91      2.38 o 
 -15   2  19        5.29        3.49      2.18 o 
 -14   2  19       86.21       88.70      3.37 o 
 -13   2  19       31.16       30.44      2.22 o 
 -12   2  19       55.73       55.18      2.63 o 
 -11   2  19       15.50       17.80      1.57 o 
 -10   2  19        0.57        0.36      0.76 o 
  -9   2  19      109.39      110.12      2.66 o 
  -8   2  19        6.25        6.59      0.39 o 
  -7   2  19        0.61        0.94      0.20 o 
  -6   2  19      282.33      271.32      3.43 o 
  -5   2  19      500.34      495.33      5.73 o 
  -4   2  19      216.00      220.92      4.16 o 
  -3   2  19        5.36        5.59      0.46 o 
  -2   2  19        4.04        5.23      0.49 o 
  -1   2  19       20.47       19.25      0.67 o 
   0   2  19        4.56        6.59      0.57 o 
   1   2  19      388.84      381.71      3.99 o 
   2   2  19        9.64        5.27      0.48 o 
   3   2  19        3.70        1.85      0.32 o 
   4   2  19       49.43       46.22      1.46 o 
   5   2  19       25.62       23.78      1.01 o 
   6   2  19        2.29        2.16      0.62 o 
   7   2  19       48.71       41.48      2.13 o 
   8   2  19       66.14       69.10      2.74 o 
   9   2  19       94.73      107.04      3.98 o 
  10   2  19        0.94        1.13      1.22 o 
  11   2  19       45.80       38.83      8.12 o 
 -14   3  19      423.35      443.83      7.92 o 
 -13   3  19        5.92        4.63      1.26 o 
 -12   3  19        2.39        3.10      1.22 o 
 -11   3  19      118.17      118.57      3.96 o 
 -10   3  19        0.59       -0.08      0.88 o 
  -9   3  19       55.65       55.59      4.09 o 
  -8   3  19       52.48       50.37      1.71 o 
  -7   3  19     2715.70     2687.77     81.69 o 
  -6   3  19      427.92      418.21      6.77 o 
  -5   3  19       26.27       25.03      0.76 o 
  -4   3  19      517.33      495.94      9.19 o 
  -3   3  19        9.47       10.05      0.67 o 
  -2   3  19      125.22      124.55      1.90 o 
  -1   3  19       72.69       76.18      1.09 o 
   0   3  19      539.36      511.28      5.00 o 
   1   3  19       77.07       64.64      1.23 o 
   2   3  19       14.39       20.56      0.70 o 
   3   3  19      167.77      162.99      2.40 o 
   4   3  19        0.13       -0.23      0.57 o 
   5   3  19       31.10       32.83      1.17 o 
   6   3  19      152.55      145.45      3.51 o 
   7   3  19       95.56       88.63      4.40 o 
   8   3  19       86.68       89.98      2.68 o 
   9   3  19        1.28        1.82      1.31 o 
  10   3  19        4.98        3.31      1.84 o 
 -12   4  19       60.16       59.81      2.59 o 
 -11   4  19        0.00       -0.33      0.80 o 
 -10   4  19        5.32        6.35      1.50 o 
  -9   4  19        0.11       -0.04      0.47 o 
  -8   4  19      112.27      101.43      4.89 o 
  -7   4  19      232.45      215.24      9.71 o 
  -6   4  19       89.12       76.13      2.65 o 
  -5   4  19       30.90       33.78      0.89 o 
  -4   4  19        0.18        0.43      0.39 o 
  -3   4  19        0.66        0.69      0.51 o 
  -2   4  19       22.84       24.35      0.81 o 
  -1   4  19       36.95       44.72      1.06 o 
   0   4  19      125.30      120.49      1.61 o 
   1   4  19        0.01        0.67      0.38 o 
   2   4  19       22.89       22.05      1.08 o 
   3   4  19        6.44        5.06      0.88 o 
   4   4  19       29.29       27.91      1.40 o 
   5   4  19        1.85        1.73      0.86 o 
   6   4  19       86.78       89.77      2.11 o 
   7   4  19       58.71       56.56      1.89 o 
   8   4  19       34.72       28.35      1.15 o 
 -10   5  19        1.81        1.76      1.31 o 
  -9   5  19       73.38       70.62      4.66 o 
  -8   5  19      213.49      201.28     11.48 o 
  -7   5  19       60.76       64.09      3.26 o 
  -6   5  19        9.47        7.71      0.94 o 
  -5   5  19        9.37        7.37      0.99 o 
  -4   5  19       13.66       13.41      1.09 o 
  -3   5  19        1.37        0.47      0.42 o 
  -2   5  19       54.76       58.68      1.37 o 
  -1   5  19        2.06        1.76      0.59 o 
   0   5  19       20.15       21.55      1.20 o 
   1   5  19        8.69        7.41      0.64 o 
   2   5  19       12.02       10.78      0.98 o 
   3   5  19        3.33        2.53      0.94 o 
   4   5  19        0.95        0.62      0.76 o 
   5   5  19       83.04       88.47      2.28 o 
  -4   6  19       75.21       77.01      1.79 o 
  -3   6  19        5.21        6.45      0.93 o 
  -2   6  19        0.36        1.23      0.80 o 
  -1   6  19        4.32        2.16      0.53 o 
   0   6  19        2.77        1.00      0.50 o 
 -15   0  20      268.84      285.49      8.94 o 
 -14   0  20        3.94        3.60      1.72 o 
 -13   0  20       34.38       36.27      4.49 o 
 -12   0  20       20.05       22.95      5.01 o 
 -11   0  20       30.40       33.21      4.00 o 
 -10   0  20      703.59      744.53     16.29 o 
  -9   0  20        0.01        0.50      1.23 o 
  -8   0  20      278.29      296.57      6.27 o 
  -7   0  20      183.40      167.76     15.87 o 
  -6   0  20      148.42      129.32     11.32 o 
  -5   0  20      453.11      423.67     17.70 o 
  -4   0  20        7.70        9.57      0.78 o 
  -3   0  20      345.51      372.52      4.91 o 
  -2   0  20       43.08       43.31      1.13 o 
  -1   0  20        6.63        6.43      0.92 o 
   0   0  20       11.77       14.36      0.77 o 
   1   0  20       57.55       63.90      1.25 o 
   2   0  20       79.27       81.04      1.70 o 
   3   0  20     2538.55     2644.75     41.10 o 
   4   0  20      122.91      119.81      4.24 o 
   5   0  20      152.28      159.27      4.18 o 
   6   0  20       15.85       19.06      2.35 o 
   7   0  20       39.81       45.74      3.20 o 
   8   0  20       78.40       90.70      3.57 o 
   9   0  20       53.55       57.88      5.26 o 
  10   0  20      572.67      667.99     16.29 o 
  11   0  20       23.08       24.05      2.72 o 
 -15   1  20       33.17       32.20      2.57 o 
 -14   1  20        5.64        7.19      1.65 o 
 -13   1  20       23.92       24.18      1.88 o 
 -12   1  20       11.36       14.14      1.73 o 
 -11   1  20       31.46       30.76      1.66 o 
 -10   1  20      195.85      204.73      4.24 o 
  -9   1  20      323.46      326.73      6.16 o 
  -8   1  20        0.11        0.07      0.57 o 
  -7   1  20       85.45       77.36      5.09 o 
  -6   1  20       13.54       11.29      0.64 o 
  -5   1  20      117.70      101.11      9.39 o 
  -4   1  20        0.90        1.32      0.37 o 
  -3   1  20       25.64       26.60      0.65 o 
  -2   1  20       60.90       71.29      1.02 o 
  -1   1  20        6.39        7.07      0.55 o 
   0   1  20       33.93       34.02      0.71 o 
   1   1  20       91.81       93.90      1.25 o 
   2   1  20       29.20       29.39      0.59 o 
   3   1  20       45.96       42.84      1.22 o 
   4   1  20       18.06       17.02      1.16 o 
   5   1  20      112.46      104.91      3.33 o 
   6   1  20        0.07       -0.05      0.95 o 
   7   1  20       16.22       16.09      1.69 o 
   8   1  20       35.18       39.11      2.08 o 
   9   1  20        0.25        0.05      0.73 o 
  10   1  20       23.07       30.52      2.38 o 
 -14   2  20       34.52       37.97      2.31 o 
 -13   2  20        3.05        2.60      1.21 o 
 -12   2  20       30.52       29.28      1.79 o 
 -11   2  20        1.75        1.60      1.03 o 
 -10   2  20        0.06       -0.26      0.77 o 
  -9   2  20       29.39       30.50      2.16 o 
  -8   2  20        3.02        3.49      1.13 o 
  -7   2  20      187.73      174.92     10.77 o 
  -6   2  20      131.56      131.89      2.37 o 
  -5   2  20       27.38       24.70      0.84 o 
  -4   2  20       73.60       71.04      1.53 o 
  -3   2  20       59.06       64.13      1.04 o 
  -2   2  20       19.29       18.69      0.65 o 
  -1   2  20       24.75       23.23      0.89 o 
   0   2  20      119.01      116.14      2.03 o 
   1   2  20      176.10      166.33      2.23 o 
   2   2  20       60.04       54.05      1.04 o 
   3   2  20       21.69       21.20      0.95 o 
   4   2  20      158.09      152.89      2.65 o 
   5   2  20       33.41       28.92      1.61 o 
   6   2  20      369.62      341.75     19.23 o 
   7   2  20        2.43        4.37      1.31 o 
   8   2  20       81.93       90.81      3.52 o 
   9   2  20      181.36      201.35      4.85 o 
  10   2  20       21.19       21.76      2.16 o 
 -13   3  20        4.87        3.63      1.52 o 
 -12   3  20        2.37        2.18      1.16 o 
 -11   3  20        5.51        4.55      1.41 o 
 -10   3  20       38.71       38.28      1.85 o 
  -9   3  20       20.43       19.29      1.79 o 
  -8   3  20      110.12      100.47      4.12 o 
  -7   3  20      526.11      487.99     16.21 o 
  -6   3  20      131.47      121.91      3.10 o 
  -5   3  20      225.37      212.18      2.67 o 
  -4   3  20       12.10       11.20      0.56 o 
  -3   3  20        3.28        2.87      0.50 o 
  -2   3  20        9.75       11.93      0.69 o 
  -1   3  20       10.09       12.22      0.57 o 
   0   3  20      220.64      205.15      2.27 o 
   1   3  20      114.82      103.98      1.54 o 
   2   3  20       15.20       12.12      0.58 o 
   3   3  20       53.94       53.26      1.46 o 
   4   3  20       16.30       15.82      0.93 o 
   5   3  20        2.40        2.15      0.83 o 
   6   3  20       69.14       63.50      3.57 o 
   7   3  20       88.00       91.80      3.10 o 
   8   3  20       24.93       26.12      2.21 o 
   9   3  20       38.30       43.50      2.35 o 
 -12   4  20        2.88        2.70      1.16 o 
 -11   4  20       45.18       48.80      2.90 o 
 -10   4  20       31.12       33.70      2.49 o 
  -9   4  20        1.31        1.50      1.04 o 
  -8   4  20      203.58      172.52     10.08 o 
  -7   4  20      117.21      115.01      6.22 o 
  -6   4  20       65.41       61.49      4.54 o 
  -5   4  20       13.26       12.27      0.58 o 
  -4   4  20       54.38       54.50      1.26 o 
  -3   4  20       17.57       21.36      0.94 o 
  -2   4  20        1.48        1.68      0.46 o 
  -1   4  20       33.94       29.89      1.04 o 
   0   4  20        0.63        0.56      0.44 o 
   1   4  20       12.23       11.92      0.73 o 
   2   4  20      167.45      172.85      2.75 o 
   3   4  20       40.27       45.49      1.62 o 
   4   4  20      234.22      230.10      3.30 o 
   5   4  20       66.99       67.07      2.35 o 
   6   4  20      196.22      195.64      5.25 o 
   7   4  20      114.31      114.85      3.60 o 
  -9   5  20       44.49       40.54      5.57 o 
  -8   5  20       70.66       75.57      7.94 o 
  -7   5  20       16.44       15.03      1.25 o 
  -6   5  20        9.87        8.12      1.23 o 
  -5   5  20       37.32       34.85      1.19 o 
  -4   5  20      186.70      198.93      4.55 o 
  -3   5  20       37.28       34.70      1.19 o 
  -2   5  20       67.47       70.16      1.45 o 
  -1   5  20      126.46      144.64      2.14 o 
   0   5  20       46.48       49.89      1.25 o 
   1   5  20       19.12       18.92      1.47 o 
   2   5  20       44.95       51.59      1.61 o 
   3   5  20      221.56      239.67      4.13 o 
   4   5  20       55.54       51.82      1.93 o 
 -14   1  21       15.37       13.25      1.91 o 
 -13   1  21      132.90      137.49      3.57 o 
 -12   1  21       38.12       38.54      3.21 o 
 -11   1  21       19.79       22.61      2.08 o 
 -10   1  21       29.37       28.48      1.95 o 
  -9   1  21       22.50       19.94      1.51 o 
  -8   1  21       22.93       21.68      1.80 o 
  -7   1  21       31.23       34.30      1.43 o 
  -6   1  21      435.32      407.86     14.75 o 
  -5   1  21       88.14       83.93      3.06 o 
  -4   1  21      522.85      492.04     12.60 o 
  -3   1  21       63.83       64.23      1.05 o 
  -2   1  21      106.39      114.46      1.32 o 
  -1   1  21        5.76        4.40      0.53 o 
   0   1  21        0.42        1.04      0.50 o 
   1   1  21       46.85       42.61      0.87 o 
   2   1  21       27.17       27.64      0.77 o 
   3   1  21      941.86      929.39     10.45 o 
   4   1  21      278.75      254.91     17.05 o 
   5   1  21      576.11      612.84      9.50 o 
   6   1  21       10.16       12.25      1.37 o 
   7   1  21       33.99       37.45      1.97 o 
   8   1  21        6.21        6.41      1.24 o 
   9   1  21       36.16       37.78      2.46 o 
 -14   2  21       27.36       23.48      1.91 o 
 -13   2  21       77.09       80.37      2.88 o 
 -12   2  21       89.41       93.69      3.31 o 
 -11   2  21       21.47       20.52      1.75 o 
 -10   2  21       95.44      100.18      3.17 o 
  -9   2  21        6.94        6.55      1.36 o 
  -8   2  21      264.11      276.35      7.15 o 
  -7   2  21      172.76      144.59     13.92 o 
  -6   2  21      128.68      112.84      8.02 o 
  -5   2  21      218.37      217.02      4.02 o 
  -4   2  21       49.27       44.05      0.92 o 
  -3   2  21        0.06        0.47      0.33 o 
  -2   2  21        0.56        1.05      0.37 o 
  -1   2  21       17.33       16.47      0.71 o 
   0   2  21       28.76       33.11      0.88 o 
   1   2  21        0.09        0.03      0.26 o 
   2   2  21        1.54        1.70      0.41 o 
   3   2  21       76.05       76.54      1.62 o 
   4   2  21        6.40        6.14      0.75 o 
   5   2  21       26.22       24.31      1.88 o 
   6   2  21        3.81        2.64      1.22 o 
   7   2  21       65.93       70.88      3.22 o 
   8   2  21       96.15      107.76      2.92 o 
   9   2  21       82.21       84.19      2.98 o 
 -13   3  21       92.78       88.95      3.42 o 
 -12   3  21        0.05        0.94      0.92 o 
 -11   3  21        3.14        4.62      1.31 o 
 -10   3  21        0.03        0.65      0.93 o 
  -9   3  21        3.92        6.60      2.01 o 
  -8   3  21      164.33      168.73      3.67 o 
  -7   3  21      120.06      104.38      5.30 o 
  -6   3  21      236.93      203.28     12.35 o 
  -5   3  21       42.51       39.57      0.82 o 
  -4   3  21       45.82       45.55      1.06 o 
  -3   3  21        1.73        1.86      0.49 o 
  -2   3  21      171.52      174.94      2.27 o 
  -1   3  21      220.15      219.36      2.79 o 
   0   3  21      265.37      251.72      3.60 o 
   1   3  21       23.25       20.65      0.65 o 
   2   3  21        1.15        0.64      0.56 o 
   3   3  21       20.01       21.39      1.11 o 
   4   3  21       16.19       16.10      1.00 o 
   5   3  21        0.06        0.14      0.44 o 
   6   3  21      132.09      122.04      5.49 o 
   7   3  21        8.79       10.38      1.96 o 
   8   3  21       13.83       13.56      1.79 o 
 -11   4  21        2.41        1.81      1.40 o 
 -10   4  21       33.54       38.13      2.39 o 
  -9   4  21        5.46        5.87      1.23 o 
  -8   4  21       33.36       25.42      3.49 o 
  -7   4  21      171.88      147.44      9.58 o 
  -6   4  21      209.32      192.89     12.20 o 
  -5   4  21       18.83       16.40      0.65 o 
  -4   4  21        0.45        0.91      0.36 o 
  -3   4  21       38.74       37.61      1.30 o 
  -2   4  21       24.67       25.53      0.77 o 
  -1   4  21       12.43       12.25      0.74 o 
   0   4  21        9.19        7.47      0.63 o 
   1   4  21        3.00        2.31      0.72 o 
   2   4  21        0.07       -0.20      0.58 o 
   3   4  21       15.29       16.26      1.12 o 
   4   4  21       76.50       85.39      2.02 o 
   5   4  21        0.09        0.26      0.67 o 
   6   4  21       16.03       12.87      1.25 o 
  -7   5  21       22.31       21.05      1.37 o 
  -6   5  21        0.11        0.01      0.59 o 
  -5   5  21       14.76       11.73      0.93 o 
  -4   5  21      129.37      129.70      4.06 o 
  -3   5  21       54.95       56.81      1.17 o 
  -2   5  21       36.46       42.70      1.17 o 
  -1   5  21       55.05       60.43      1.29 o 
   0   5  21       69.31       74.00      2.39 o 
   1   5  21       24.92       28.61      1.49 o 
   2   5  21      110.09      116.59      2.36 o 
 -14   0  22       17.24       21.41      3.22 o 
 -13   0  22        8.40        8.21      3.43 o 
 -12   0  22       21.80       21.57      2.80 o 
 -11   0  22       92.02       92.73      5.89 o 
 -10   0  22        4.34        5.64      1.90 o 
  -9   0  22       28.83       27.64      2.13 o 
  -8   0  22       55.50       56.10      3.02 o 
  -7   0  22       20.19       22.78      2.13 o 
  -6   0  22       28.11       32.21      1.81 o 
  -5   0  22       41.60       37.62      2.62 o 
  -4   0  22       90.97       84.46      1.82 o 
  -3   0  22        1.33        2.91      0.67 o 
  -2   0  22       22.47       25.98      1.05 o 
  -1   0  22       16.78       12.52      1.65 o 
   0   0  22       14.56       17.56      0.98 o 
   1   0  22       37.10       36.21      0.89 o 
   2   0  22      437.70      439.50      6.44 o 
   3   0  22      561.26      528.88     14.46 o 
   4   0  22        3.87        6.05      1.33 o 
   5   0  22       43.80       47.78      2.42 o 
   6   0  22      118.09      122.74      3.91 o 
   7   0  22       36.28       37.64      3.19 o 
   8   0  22       67.31       76.75      3.55 o 
   9   0  22        9.93       10.03      2.10 o 
 -14   1  22        4.16        4.53      1.57 o 
 -13   1  22       12.37       12.91      1.87 o 
 -12   1  22        4.66        5.05      1.31 o 
 -11   1  22        0.21        0.30      0.85 o 
 -10   1  22        1.35        1.49      0.91 o 
  -9   1  22      146.30      154.88      3.70 o 
  -8   1  22       63.78       65.33      2.37 o 
  -7   1  22       16.55       19.68      1.35 o 
  -6   1  22      245.61      226.44     14.06 o 
  -5   1  22       46.76       45.43      1.77 o 
  -4   1  22      267.27      262.79      6.01 o 
  -3   1  22      119.35      118.97      2.29 o 
  -2   1  22        4.10        2.63      0.59 o 
  -1   1  22        4.37        4.16      0.45 o 
   0   1  22        0.49        0.63      0.29 o 
   1   1  22        1.66        2.44      0.36 o 
   2   1  22      271.25      270.41      3.05 o 
   3   1  22     1240.26     1232.92     30.87 o 
   4   1  22      243.88      249.82      4.39 o 
   5   1  22       24.38       22.57      1.60 o 
   6   1  22        1.04        0.65      1.12 o 
   7   1  22       51.57       56.70      2.55 o 
   8   1  22       10.09       13.21      2.11 o 
 -13   2  22       88.74       93.82      4.65 o 
 -12   2  22       61.85       61.63      2.82 o 
 -11   2  22        4.26        5.84      1.33 o 
 -10   2  22        0.45        0.57      0.94 o 
  -9   2  22        0.05        0.42      0.77 o 
  -8   2  22      164.34      168.34      5.69 o 
  -7   2  22     1423.26     1526.38     33.55 o 
  -6   2  22      197.94      164.23     19.20 o 
  -5   2  22      318.99      323.78      5.54 o 
  -4   2  22       69.03       68.71      1.35 o 
  -3   2  22        1.02        0.80      0.33 o 
  -2   2  22        5.13        5.97      0.50 o 
  -1   2  22       23.54       22.59      0.76 o 
   0   2  22      170.60      159.96      1.76 o 
   1   2  22        4.90        7.33      0.56 o 
   2   2  22      204.86      199.51      4.32 o 
   3   2  22        6.56        7.79      0.79 o 
   4   2  22       47.74       45.06      1.18 o 
   5   2  22        2.60        2.04      0.96 o 
   6   2  22      235.64      247.42      5.45 o 
   7   2  22       82.24       85.21      2.80 o 
   8   2  22        6.24        4.62      1.34 o 
 -12   3  22       24.92       26.09      2.05 o 
 -11   3  22        3.35        4.17      1.31 o 
 -10   3  22       43.25       43.39      2.34 o 
  -9   3  22       25.57       23.18      1.61 o 
  -8   3  22       50.66       52.76      2.13 o 
  -7   3  22      203.48      174.03     12.13 o 
  -6   3  22        2.97        2.41      0.54 o 
  -5   3  22       10.27        9.95      0.82 o 
  -4   3  22       65.71       66.61      1.40 o 
  -3   3  22        1.53        1.92      0.46 o 
  -2   3  22       28.84       31.38      0.99 o 
  -1   3  22        0.57        0.27      0.45 o 
   0   3  22        6.75        9.30      0.66 o 
   1   3  22       34.71       34.58      1.36 o 
   2   3  22        4.50        4.27      0.71 o 
   3   3  22        5.29        4.18      0.86 o 
   4   3  22        0.83       -0.01      0.58 o 
   5   3  22       90.76       86.26      3.42 o 
   6   3  22        5.85        6.02      1.36 o 
  -9   4  22      278.34      291.60      7.32 o 
  -8   4  22      626.56      616.43     16.55 o 
  -7   4  22       34.48       31.05      1.88 o 
  -6   4  22      343.03      310.04     19.78 o 
  -5   4  22       24.59       19.91      0.90 o 
  -4   4  22       45.87       43.93      1.11 o 
  -3   4  22       13.61       14.08      0.69 o 
  -2   4  22       12.03       11.75      0.82 o 
  -1   4  22       31.64       26.67      0.83 o 
   0   4  22       60.62       64.68      1.69 o 
   1   4  22       83.75       91.58      1.92 o 
   2   4  22      133.88      136.07      2.67 o 
   3   4  22       14.96       14.37      1.51 o 
   4   4  22        4.74        3.71      0.97 o 
  -5   5  22        0.07       -0.65      0.65 o 
  -4   5  22        5.40        5.66      0.68 o 
  -3   5  22        0.93        1.44      0.46 o 
  -2   5  22       42.05       48.48      1.35 o 
  -1   5  22       38.35       37.59      2.00 o 
   0   5  22       11.48        9.73      1.59 o 
 -13   1  23       10.57        9.25      1.59 o 
 -12   1  23       10.15       12.12      1.60 o 
 -11   1  23      170.10      181.23      4.95 o 
 -10   1  23        1.15        1.23      1.00 o 
  -9   1  23      103.07      109.03      2.92 o 
  -8   1  23       21.18       22.27      1.42 o 
  -7   1  23        3.31        3.33      1.51 o 
  -6   1  23        2.24        0.32      0.79 o 
  -5   1  23       11.42       10.75      0.75 o 
  -4   1  23      293.64      300.82      6.40 o 
  -3   1  23        1.23        0.67      0.33 o 
  -2   1  23       34.80       39.09      0.82 o 
  -1   1  23       12.94       12.80      0.58 o 
   0   1  23        0.08        0.29      0.30 o 
   1   1  23        0.38        0.29      0.32 o 
   2   1  23      232.15      221.49      4.13 o 
   3   1  23      443.72      438.63     11.70 o 
   4   1  23      182.58      192.15      4.46 o 
   5   1  23      112.23      112.41      2.82 o 
   6   1  23        5.85        7.47      1.29 o 
   7   1  23       97.49      108.43      3.41 o 
 -12   2  23       12.88       12.84      1.67 o 
 -11   2  23        0.26        0.21      0.88 o 
 -10   2  23       81.00       78.95      2.73 o 
  -9   2  23        0.08        0.72      1.00 o 
  -8   2  23        4.58        4.87      1.11 o 
  -7   2  23      316.39      316.54      6.83 o 
  -6   2  23      486.40      498.35     10.93 o 
  -5   2  23       10.65        9.20      0.80 o 
  -4   2  23        5.69        5.16      0.47 o 
  -3   2  23        8.84        9.67      0.62 o 
  -2   2  23        7.25        7.75      0.53 o 
  -1   2  23       33.08       31.92      0.82 o 
   0   2  23      209.90      206.07      2.37 o 
   1   2  23       61.75       53.43      1.46 o 
   2   2  23        1.01        2.83      0.75 o 
   3   2  23        2.14        2.75      0.67 o 
   4   2  23       41.81       41.10      1.72 o 
   5   2  23       17.29       17.29      1.68 o 
   6   2  23       82.90       84.87      2.71 o 
   7   2  23       56.66       62.08      2.49 o 
 -11   3  23       32.52       33.00      6.23 o 
 -10   3  23        0.76        0.25      0.83 o 
  -9   3  23      274.29      268.21      5.09 o 
  -8   3  23        0.10        1.17      0.92 o 
  -7   3  23        0.36        0.88      0.74 o 
  -6   3  23       22.71       18.27      2.59 o 
  -5   3  23        1.08        0.76      0.51 o 
  -4   3  23        7.28        8.83      0.63 o 
  -3   3  23        8.48        8.49      0.57 o 
  -2   3  23       11.70        7.45      0.65 o 
  -1   3  23        3.17        3.25      0.60 o 
   0   3  23       13.59       14.78      0.92 o 
   1   3  23       23.25       25.19      1.02 o 
   2   3  23       29.50       29.98      1.07 o 
   3   3  23        0.37        0.51      0.70 o 
   4   3  23       34.23       35.34      1.46 o 
   5   3  23      137.35      153.18      4.27 o 
  -8   4  23      145.87      138.50      3.95 o 
  -7   4  23       26.48       29.90      2.71 o 
  -6   4  23       14.66       11.98      0.98 o 
  -5   4  23      123.70      118.39      6.23 o 
  -4   4  23        4.73        2.82      0.66 o 
  -3   4  23       67.77       70.32      1.37 o 
  -2   4  23      241.71      244.86      4.02 o 
  -1   4  23      326.00      320.62      4.83 o 
   0   4  23        7.83        8.92      0.91 o 
   1   4  23        8.68        9.51      0.99 o 
   2   4  23       17.88       15.29      1.10 o 
   3   4  23        0.11        0.55      0.66 o 
 -12   0  24        1.98        0.39      2.17 o 
 -11   0  24       27.15       34.57      3.20 o 
 -10   0  24        3.90        3.76      1.89 o 
  -9   0  24        0.05       -0.21      1.16 o 
  -8   0  24       20.51       22.00      1.96 o 
  -7   0  24       17.73       17.36      2.11 o 
  -6   0  24        0.00       -0.83      1.20 o 
  -5   0  24      380.36      390.12      8.45 o 
  -4   0  24        3.68        2.60      0.53 o 
  -3   0  24       31.48       29.94      1.33 o 
  -2   0  24       15.57       17.56      0.96 o 
  -1   0  24       45.91       47.83      1.42 o 
   0   0  24       31.90       35.55      1.10 o 
   1   0  24      150.01      145.09      2.42 o 
   2   0  24      533.33      524.80     11.09 o 
   3   0  24       35.87       39.09      3.52 o 
   4   0  24      195.80      207.84      5.06 o 
   5   0  24       89.37       94.89      3.43 o 
   6   0  24      123.04      136.61      4.32 o 
 -12   1  24       11.53       11.83      1.86 o 
 -11   1  24      223.13      225.64      5.18 o 
 -10   1  24        2.45        3.75      1.57 o 
  -9   1  24       59.97       63.12      2.62 o 
  -8   1  24       81.24       84.67      2.82 o 
  -7   1  24        2.63        3.69      0.93 o 
  -6   1  24      280.44      285.10      4.68 o 
  -5   1  24      105.55      107.77      2.53 o 
  -4   1  24      135.40      128.31      2.70 o 
  -3   1  24        6.54        6.47      0.47 o 
  -2   1  24        2.18        1.69      0.36 o 
  -1   1  24        1.35        1.58      0.37 o 
   0   1  24       72.31       73.28      1.20 o 
   1   1  24       14.03       15.30      0.93 o 
   2   1  24       48.08       45.93      1.32 o 
   3   1  24       56.61       56.63      1.97 o 
   4   1  24       20.76       19.10      1.62 o 
   5   1  24        0.00        1.00      1.38 o 
   6   1  24       44.93       45.74      3.16 o 
 -11   2  24        1.59        2.02      1.31 o 
 -10   2  24       18.23       17.19      1.89 o 
  -9   2  24        2.30        2.96      1.15 o 
  -8   2  24      297.88      317.21      5.63 o 
  -7   2  24      242.69      254.18      4.39 o 
  -6   2  24        5.82        7.06      1.09 o 
  -5   2  24       92.15       84.69      4.58 o 
  -4   2  24      196.77      190.01      7.12 o 
  -3   2  24       30.85       33.66      0.88 o 
  -2   2  24       76.90       80.57      1.46 o 
  -1   2  24      278.94      285.26      3.67 o 
   0   2  24      136.60      138.69      1.84 o 
   1   2  24        6.35        5.38      0.73 o 
   2   2  24      231.90      228.55      3.88 o 
   3   2  24      176.15      175.34      2.68 o 
   4   2  24        1.71        1.63      1.17 o 
   5   2  24       22.12       24.40      1.66 o 
  -9   3  24        1.75        0.57      1.11 o 
  -8   3  24       30.50       36.31      2.17 o 
  -7   3  24        0.01        0.47      0.79 o 
  -6   3  24       30.57       30.59      1.60 o 
  -5   3  24        7.80        7.17      0.70 o 
  -4   3  24        0.75        0.81      0.62 o 
  -3   3  24        6.47        7.16      0.50 o 
  -2   3  24        5.24        4.33      0.55 o 
  -1   3  24        1.38        1.60      0.45 o 
   0   3  24        0.09        0.35      0.52 o 
   1   3  24       24.74       25.77      1.00 o 
   2   3  24        4.81        5.35      0.84 o 
   3   3  24       73.09       71.44      1.62 o 
   4   3  24       22.68       20.72      1.25 o 
  -6   4  24       46.61       42.12      4.08 o 
  -5   4  24        4.27        6.56      0.72 o 
  -4   4  24        8.83        8.90      0.87 o 
  -3   4  24        0.50        1.67      0.67 o 
  -2   4  24       50.44       58.39      1.38 o 
  -1   4  24       60.66       62.75      1.74 o 
   0   4  24       70.26       63.80      1.66 o 
 -11   1  25        8.37        9.75      1.56 o 
 -10   1  25        0.03        0.45      1.02 o 
  -9   1  25      103.66      116.93      3.40 o 
  -8   1  25      336.61      347.81      6.43 o 
  -7   1  25      393.74      418.78      7.15 o 
  -6   1  25      125.72      145.09      3.02 o 
  -5   1  25        8.18        7.12      0.88 o 
  -4   1  25       59.38       60.04      3.54 o 
  -3   1  25       25.71       25.96      0.95 o 
  -2   1  25       13.97       14.20      0.62 o 
  -1   1  25      111.09      110.41      1.45 o 
   0   1  25      156.06      158.89      1.93 o 
   1   1  25       61.50       58.31      1.40 o 
   2   1  25      313.75      319.01      5.79 o 
   3   1  25      107.21      112.44      2.86 o 
   4   1  25       42.25       43.68      1.83 o 
   5   1  25        0.74        0.24      0.69 o 
 -10   2  25      152.12      162.90      4.18 o 
  -9   2  25       69.78       66.65      2.46 o 
  -8   2  25       44.13       48.51      2.70 o 
  -7   2  25      280.83      292.33      5.55 o 
  -6   2  25       27.87       27.42      1.50 o 
  -5   2  25       42.62       38.03      2.31 o 
  -4   2  25        0.64       -0.13      0.35 o 
  -3   2  25        0.18        0.77      0.41 o 
  -2   2  25        0.02        0.10      0.31 o 
  -1   2  25       17.76       16.15      0.71 o 
   0   2  25        9.83        7.97      0.97 o 
   1   2  25      113.97      113.51      2.12 o 
   2   2  25      234.18      236.67      3.16 o 
   3   2  25       60.35       64.17      1.92 o 
   4   2  25        6.42        7.11      1.06 o 
  -7   3  25      138.13      138.10      4.49 o 
  -6   3  25      104.58      114.74      2.77 o 
  -5   3  25       26.09       27.85      1.58 o 
  -4   3  25       50.77       52.95      2.20 o 
  -3   3  25       74.39       65.30      2.24 o 
  -2   3  25       53.79       47.58      1.05 o 
  -1   3  25       15.91       11.53      0.83 o 
   0   3  25       29.41       28.25      0.94 o 
   1   3  25      141.51      150.50      2.36 o 
   2   3  25       22.46       22.22      1.46 o 
 -10   0  26       10.88       10.31      2.31 o 
  -9   0  26        6.60        6.07      1.62 o 
  -8   0  26       14.23       17.78      2.36 o 
  -7   0  26       63.57       74.02      3.49 o 
  -6   0  26        0.79        0.67      1.62 o 
  -5   0  26      128.43      134.77      4.04 o 
  -4   0  26        9.64       11.52      1.80 o 
  -3   0  26        0.04        1.08      0.84 o 
  -2   0  26       22.18       25.82      1.17 o 
  -1   0  26        1.70        2.98      1.09 o 
   0   0  26       72.11       71.96      1.73 o 
   1   0  26      118.28      111.54      3.01 o 
   2   0  26      791.12      811.50     17.22 o 
   3   0  26       41.48       36.14      2.49 o 
  -9   1  26       28.33       30.71      2.11 o 
  -8   1  26      302.08      333.46      6.86 o 
  -7   1  26       99.06      102.08      3.03 o 
  -6   1  26        6.25        7.02      1.07 o 
  -5   1  26       99.81      106.58      3.25 o 
  -4   1  26        0.00        1.42      1.02 o 
  -3   1  26       18.69       19.00      0.99 o 
  -2   1  26        4.85        5.31      0.56 o 
  -1   1  26       40.81       40.90      0.92 o 
   0   1  26      100.28       90.05      1.60 o 
   1   1  26      230.64      225.48      3.07 o 
   2   1  26      328.53      338.53      5.31 o 
   3   1  26       95.68       99.05      2.47 o 
  -8   2  26       12.00        9.65      1.38 o 
  -7   2  26        3.06        2.53      1.30 o 
  -6   2  26       19.04       18.76      1.49 o 
  -5   2  26       45.44       48.17      1.69 o 
  -4   2  26        7.99        9.75      1.04 o 
  -3   2  26       10.47        7.75      1.18 o 
  -2   2  26        0.00        0.10      0.36 o 
  -1   2  26        2.48        1.32      0.63 o 
   0   2  26        1.31        2.51      0.52 o 
   1   2  26       32.07       31.03      1.11 o 
   2   2  26        6.53        6.91      0.93 o 
  -3   3  26        9.16       10.42      0.97 o 
  -7   1  27        0.54        0.23      0.78 o 
  -6   1  27      159.59      170.21      3.57 o 
  -5   1  27        0.63        0.45      0.65 o 
  -4   1  27        0.90        0.75      0.55 o 
  -3   1  27       22.86       22.70      1.12 o 
  -2   1  27       61.61       56.91      1.21 o 
  -1   1  27        0.92        1.72      0.47 o 
   0   1  27        5.13        4.14      0.68 o 
   1   1  27      173.62      171.60      3.55 o 
  -4   2  27        6.80        6.92      0.99 o 
  -3   2  27        4.91        5.68      0.56 o 
  -2   2  27        8.26        8.52      0.60 o 
                                                 
